# Supplementary material for: #MaskOn! #MaskOff! Digital polarization of mask-wearing in the United States during COVID-19
Source: PLoS One. 2021 Apr 28;16(4):e0250817. doi: 10.1371/journal.pone.0250817 (PMC8081244; doi:10.1371/journal.pone.0250817)
Supplement: S1 File — (TXT) [file pone.0250817.s001.txt]

List1: initial list of hashtags
#wearamask
#maskup
#wearadamnmask
#wearafuckingmask
#wearyourmask
#wearyourdamnmask
#wearyourfuckingmask
#wearmaskssavelives
#nomasks
#maskskill
#maskoff
#masksdontwork
#masksareforsheep
#sheepwearmasks
#maskpropaganda
#mask
#masks
#masker
#maskers
#antimasker
#antimaskers

List2: all hashtags contained in all tweets scraped in the initial search
#wearamask
#wearadamnmask
#maskup
#covid19
#masks4all
#coronavirus
#stayhome
#maskssavelives
#washyourhands
#wearamasksavealife
#covid
#socialdistancing
#masks
#nomasks
#wearyourmask
#stayathome
#maskon
#staysafe
#mask
#maskupaz
#maskitorcasket
#coverup
#covid_19
#blacklivesmatter
#masksnow
#nomask
#covidiots
#coveryourface
#wearthedamnmask
#facemask
#maskupmichigan
#socialdistance
#pandemic
#facemasks
#masksforall
#wearmasks
#wearamaskplease
#maskson
#maskupamerica
#stopthespread
#trumpvirus
#trump
#maskupmn
#masksdontwork
#wearthemask
#flattenthecurve
#realmenwearmasks
#maskoff
#maskupwa
#masksoff
#covid__19
#florida
#stayhomesavelives
#mandatemasks
#maskmandate
#wearafuckingmask
#maskuphoosiers
#maga
#coronaviruspandemic
#maskuptexas
#besafe
#maskuppa
#wearamask2savelives
#maskupmt
#maskuputah
#masksonohio
#masksoffamerica
#antimaskerproblems
#ppe
#antimaskers
#savelives
#blm
#maskhole
#nomaskmandates
#covidiot
#wearyourdamnmask
#covididiots
#wearyourmaskfl
#maskingforafriend
#physicaldistancing
#quarantine
#stayathomesavelives
#nyc
#texas
#vote
#inthistogether
#stayhomestaysafe
#maskupnv
#stayhealthy
#nomaskonme
#weareinthistogether
#publichealth
#mask4all
#wearamaskny
#science
#thankyou
#biden2020
#maskswork
#usa
#arizona
#corona
#slowthespread
#resist
#disneyland
#maskuphou
#saferathome
#california
#quarantinelife
#wearamasksavelives
#georgefloyd
#trumpliesamericansdie
#bekind
#covid19pandemic
#facecoverings
#safetyfirst
#cdc
#ufos
#voteblue
#protests
#trump2020
#coronavirusoutbreak
#fashion
#coveryourfreakinface
#hiphop
#wearingiscaring
#healthyathome
#health
#voteblue2020
#coronavirususa
#america
#healthcareheroes
#giftideas
#nola
#etsy
#votebluetosaveamerica
#policebrutality
#love
#sciencematters
#lockdown
#karen
#4thofjuly
#drfauci
#washhands
#newyorktough
#votebymail
#fauci
#masksareforsheep
#votebluetoendthisnightmare
#votetrumpout
#virus
#houston
#freedom
#savealife
#doyourpart
#wearamaskwa
#thetalktrap
#backtoschool
#gop
#writingcommunity
#talkyoshit
#georgia
#votebluetosaveamerica2020
#essentialworkers
#inthistogetherohio
#strongertogether
#ohio
#floridacovidepicenter
#socialdistanacing
#plandemic
#covidhoax
#americaortrump
#dumptrump2020
#facecovering
#covid19tx
#staysafestayhealthy
#newyork
#traitortrump
#newnormal
#jamelrocwell
#n95
#medtwitter
#voteoutthegop
#losangeles
#trumpkillsus
#podcast
#protectothers
#trumpliespeopledie
#weareallinthistogether
#floridacoronavirus
#art
#covid2019
#reopenamerica
#shelterinplace
#dumptrump
#trumpfailedamerica
#safety
#coronavirusupdates
#healthcare
#joebiden
#scamdemic
#ppeshortage
#handwashing
#onlineshopping
#karensgonewild
#maga2020
#summerfashion
#michigan
#walmart
#sheepwearmasks
#tiktok
#trumpisunwell
#fakenews
#hermancain
#texascovid
#protectyourself
#staysafemn
#gopgenocide
#wewantjoe
#trumpisanationaldisgrace
#handmade
#aliens
#herdimmunity
#factsmatter
#repost
#ufosightings
#hamilton
#atlanta
#mentalhealth
#entrepreneur
#etsyshop
#mondaymotivation
#utpol
#gopcowards
#july4th
#wakeupamerica
#trumpresignnow
#gopcorruptionovercountry
#americans
#openamericanow
#trumpownseverydeath
#us
#biden
#trumpisalaughingstock
#kag
#trumpiskillingus
#nytough
#respect
#testtraceisolate
#istandwithfauci
#lasvegas
#keepyourdistance
#trumpmeltdown
#ppenow
#colorado
#style
#voteforourlives
#mybodymychoice
#trumpislosing
#coronavirusupdate
#trumpviruscatastrophe
#community
#tuesdayvibes
#truth
#4thofjuly2020
#thursdaythoughts
#giftforher
#psa
#wednesdaywisdom
#chicago
#commonsense
#testing
#selfcare
#smallbusiness
#summer
#china
#youractionssavelives
#arlingtonma
#sarscov2
#news
#texascovid19
#wereallinthistogether
#beahero
#costco
#independenceday
#qanon
#fridaymorning
#gettested
#lovethyneighbor
#staysafestayhome
#staythefhome
#theresistance
#leadership
#6feetapart
#besmart
#togetherapart
#karens
#etsyhandmade
#trumphasnoplan
#shoplocal
#utah
#gopbetrayedamerica
#staystrong
#justdoit
#fourthofjuly
#protection
#billionshields
#seattle
#covid19usa
#gopdeathcult
#magats
#truthmatters
#healthcareworkers
#lovewins
#donaldtrump
#miami
#protest
#vaccine
#shopsmall
#masksforsale
#covidisreal
#trumpgenocide
#racism
#worstpresidentinhistory
#corruption
#foxnews
#reopening
#gifts
#pence
#dotherightthing
#facemasksforsale
#democrats
#wwg1wga
#follow
#az
#wearyourfuckingmask
#stayathomeandstaysafe
#oklahoma
#republicans
#pride
#grateful
#sixfeetapart
#cnn
#desantisbetrayedflorida
#wakeup
#txlege
#wednesdaymorning
#sundayvibes
#newprofilepic
#trumpisnotwell
#hope
#firefauci
#schoolsreopening
#fucktrump
#oregon
#loveislove
#breonnataylor
#who
#nurses
#mondaythoughts
#startrek
#travel
#resignnowtrump
#antimask
#frontline
#masksforthepeople
#tuesdaythoughts
#maskchallenge
#trumpfailsamerica
#icantbreathe
#election2020
#besafeoutthere
#defundthepolice
#family
#maskmoaners
#millionmaskchallenge
#selfish
#potus
#desantisfailedflorida
#fridaythoughts
#happy4thofjuly
#kn95
#alonetogether
#beresponsible
#orangecounty
#secondwave
#listentotheexperts
#mandatorymasks
#starwars
#supportsmallbusiness
#chinavirus
#trumptraitor
#hydroxychloroquine
#trumpisanidiot
#ppeshortages
#alien
#economy
#msnbc
#practicesocialdistancing
#gapol
#votethemallout
#sewing
#alllivesmatter
#allinillinois
#selfie
#endthenightmare
#obamagate
#fridayvibes
#northcarolina
#preppy
#radio
#space
#postcardstovoters
#nosocialdistancing
#fridaymotivation
#nasa
#wellness
#fridayfeeling
#makemasks
#wethepeople
#peace
#safe
#idpol
#votebluenomatterwho
#bluewave2020
#sanantonio
#kids
#americastrongerwithbiden
#equalityforall
#contacttracing
#thursdaymorning
#ufosighting
#enoughisenough
#conspiracy
#saturdaythoughts
#gratitude
#dontbeadick
#thursdayvibes
#testandtrace
#blacktranslivesmatter
#supportlocal
#ridenwithbiden2020
#maskholes
#maskshaming
#facts
#prolife
#beach
#enough
#alabama
#pandemic2020
#wokeaf
#gopcomplicittraitors
#staythefuckhome
#schoolreopening
#allinthistogether
#newyorkcity
#tulsa
#getmeppe
#wednesdaymotivation
#louisiana
#beatcovid19
#handhygiene
#getusppe
#arizonacovid19
#ovni
#liberty
#haiku
#music
#biden2020landslide
#diy
#dobetter
#demcast
#ny
#lockhimup
#madeinusa
#frontlineworkers
#frontlineheroes
#votebiden
#dontbeselfish
#southcarolina
#smile
#boston
#joe2020
#resisters
#kidlitformasks
#stoner
#millionmaskmayday
#entrepreneurs
#bottles2shields
#joebiden2020
#openingday
#desantisresign
#sandiego
#dallas
#maskmoment
#breaking
#healthy
#vegas
#tre45on
#redbubble
#maskupnj
#mtpol
#sociallydistance
#please
#maskupia
#masks4allchallenge
#floral
#pennsylvania
#hoax
#mlb
#votebiden2020
#staysafeohio
#police
#physicaldistance
#highriskcovid19
#liarinchief
#murdererinchief
#spanishflu
#indivisibleid
#faucithefraud
#ncpol
#reclaimidaho
#pandemiclife
#nonewnormal
#idyoungdems
#makeitcount
#trumpknewanddidnothing
#iwantaseason
#doctors
#nystrong
#austin
#reusable
#blacklivesmattters
#atx
#swidahonow
#spokane
#politics
#la
#byedon2020
#teamkentucky
#tattoo
#arizonacovid
#whiteprivilege
#sanitize
#babevote
#montana
#msm
#pencelies
#kag2020
#tyranny
#artist
#wearmask
#facecover
#maskupidaho
#ootd
#sundaythoughts
#nc
#nevada
#nomasknoservice
#mondaymorning
#cult45
#vote2020
#saturdaymorning
#faceshield
#wisconsin
#bettertogether
#flowers
#besmartbesafe
#tulsatrumprally
#sheeple
#protecteachother
#masksup
#maskselfie
#protests2020
#kindness
#trumpflu
#tennessee
#coronapalooza
#endthelockdown
#fl
#isupportmypho
#wednesdaythoughts
#catsoftwitter
#summer2020
#scienceisreal
#phoenix
#bandana
#nj
#deplorable
#resister
#tbt
#doingmypartco
#propaganda
#life
#thursdaymotivation
#trumpdeathtoll100k
#voteouthate
#airborne
#tuesdaymotivation
#deathsantis
#tgif
#comedy
#newjersey
#lies
#funny
#rona
#fashionista
#shopping
#photography
#whitehouse
#maskamerica
#hawaii
#openamerica
#karenstrikesagain
#constitutionovercoronavirus
#resistance
#iddems
#dontbestupid
#notahoax
#electionyearscam
#maskingfashion
#6feet
#sundayfunday
#american
#safeathome
#indiana
#justiceforbreonnataylor
#moscowmitch
#trumppandemic
#kentucky
#billnye
#nba
#savetheworld
#masklife
#staywell
#floridacovid
#saturdaymotivation
#unitedstates
#coronavirustruth
#wereinthistogether
#fitness
#hamiltonfilm
#covid19us
#novaccine
#wtf
#brooklyn
#cats
#freeshipping
#stopcovid19
#amwriting
#communityspread
#trumpout2020
#traderjoes
#goptraitors
#trumpliedpeopledied
#nhpolitics
#befabulous
#entrepreneurship
#ca
#trumpcrimefamily
#deaths
#disney
#humor
#alaska
#idiots
#baseball
#custom
#loveyourneighbor
#votetrumpout2020
#beauty
#tx
#maddow
#prevention
#flatteningthecurve
#opensafely
#cancer
#giftforwomen
#lgbtq
#sundaymorning
#missouri
#worstpresidentever
#design
#votehimout
#onev1
#republicansarekillingus
#dogsoftwitter
#photooftheday
#nashville
#batman
#fbr
#trumpviruscoverup
#notmypresident
#mondaymood
#tropical
#cuomo
#votebymail2020
#thenewnormal
#fightcovid19
#liberalismisamentaldisorder
#trumpisaracist
#maskupusa
#goodbyegop
#trumppandemicfailure
#twitter
#shutdown
#saturdayvibes
#metoo
#nfl
#dontbeamaskhole
#idiotinchief
#nomasknoproblem
#memorialday
#resortwear
#hypocrite
#maskmaker
#sundaymotivation
#nature
#maskskill
#nurse
#leadershipmatters
#themoreyouknow
#weargloves
#lockdownextension
#covidtesting
#lol
#maskupnola
#foxlies
#education
#trumpisacompletefailure
#oc
#trumpthreatensamerica
#tiedye
#bluewave
#votebidentosaveamerica
#ga
#lbgt
#racistinchief
#burnyourmask
#etsysocial
#protect
#school
#washingtonstate
#positive
#neworleans
#karma
#maryland
#essentialworker
#newmexico
#newyorkers
#handsanitizer
#firstresponders
#facemaskselfie
#teachers
#smh
#mikepence
#massachusetts
#shutitdown
#gojoe
#fallfashion
#covidstopswithme
#alphabethaiku
#trumpvirus2020
#fashionable
#minnesota
#itsnotaboutyou
#walkingdead
#connecticut
#deepstate
#portland
#wherearethetests
#coronavirustaskforce
#wednesdayvibes
#goodmorning
#trumpsupporters
#monday
#democratsaredestroyingamerica
#covidsafe
#moco
#desantis
#reopen
#etsyonsale
#masksforamerica
#etsyshowroom
#themainecooncat
#ventilatorsnow
#nwo
#openschools
#fakepandemic
#makemasksmandatory
#tattoos
#thankful
#friday
#trumprallyfail
#copolitics
#sanfrancisco
#quiltingfabric
#bewell
#turntexasblue
#whyiwearamask
#donttouchyourface
#atl
#halloween
#corruptgop
#covidmask
#comics
#wecandoit
#saveamerica
#happyfourthofjuly
#washingtondc
#retweet
#trump2020landslide
#coronalockdown
#happyfriday
#masksmakemenmasculine
#rt
#biggretch
#lincolnproject
#stupidity
#children
#business
#trending
#vacation
#help
#momlife
#gloves
#vaccines
#facemasks4all
#tulsarally
#weekend
#fauciisahero
#winning
#plandemic2020
#trumphasnocredibility
#fathersday
#kindnessmatters
#socialdistancing2020
#covididiot
#schools
#covid19nc
#outbreak
#disinfect
#illinois
#ccpvirus
#globalpandemic
#donate
#uk
#social_distancing
#anxiety
#quarantineandchill
#racist
#palmbeachcounty
#maskupsavelives
#workfromhome
#maine
#stopcovid
#tucson
#bandcamp
#sixfeet
#facebook
#republican
#votethemout
#novemberiscoming
#protectyourselfandothers
#trumpmask
#noexcuses
#covidiotinchief
#fireworks
#findyourthing
#retail
#covidtexas
#maskupfl
#maskupphl
#desantiskillsflorida
#staypositive
#staysafestayopen
#bethechange
#detroit
#maskcapecod
#keepamericagreat
#trumplies
#boho
#maskupflorida
#blessed
#sad
#cute
#mondaymotivaton
#loveeachother
#desantisliesfloridiansdie
#iwillnotcomply
#throwbackthursday
#medicareforall
#fourthofjuly2020
#medical
#stylish
#togetherwecan
#houstonstrong
#spreadlove
#testingtestingtesting
#fun
#n95masks
#epidemic
#maskfashion
#wegotthis
#recallgavin2020
#savethechildren
#dogs
#thinkofothers
#leadbyexample
#covi
#wuhanvirus
#breakingnews
#dontbeacovidiot
#floridaman
#maskupca
#everupward
#trumpcult
#pinksocks
#huntingtonbeach
#illustration
#covid19isgettingcloser
#stayinside
#coronaupdate
#trumprallytulsa
#essential
#godbless
#superspreader
#chinesevirus
#empathy
#25thamendmentnow
#luxury
#dc
#government
#curbsidepickup
#world
#podcasts
#joebidenforpresident2020
#covid19colorado
#covid19isreal
#canada
#hypocrisy
#abbottbetrayedtexas
#growup
#compassion
#putinspuppet
#covid19mt
#socialdistancingnow
#masked
#amazon
#newmusic
#covidkills
#goblue
#protectedwerise
#removetrumpnow
#trumprally
#smartdissent
#antivaxxers
#lyindon
#ventilators
#sunday
#neveragain
#registertovote
#americafirst
#virginia
#youworkforus
#universalmasking
#hounews
#asymptomatic
#bebest
#sorrynotsorry
#traitorinchief
#hospitals
#volunteer
#keepschoolsclosed
#reopenamericanow
#amjoy
#impeachbarr
#mtnews
#dontbeanasshole
#ink
#justiceforgeorgefloyd
#inittogether
#custommask
#mapoli
#patriotic
#poetry
#trumpdictatorship
#billgates
#data
#phase2
#backtowork
#memorialday2020
#liars
#friends
#earpers
#maskuptx
#together
#tedcruz
#abbottresign
#abbottfailedtexas
#masksarecool
#homemade
#food
#swimwear
#doctor
#nojusticenopeace
#summervibes
#fashionmask
#drawing
#sheepnomore
#coveryourcough
#memorialdayweekend
#doyourjob
#showmeyourmask
#rondesantis
#stayvigilant
#trumpiskillingamericans
#washington
#votebluedownballot
#future
#maskmandates
#independenceday2020
#hoboken
#sports
#arkansas
#toughguyswearmasks
#test
#coffee
#beachwear
#mondayvibes
#stfu
#takeout
#notmychild
#beautiful
#black
#live
#saturday
#brickell
#covidpandemic
#protectallworkers
#philly
#free
#pleasewearamask
#maskupla
#heroeswearmasks
#ignorance
#bonnets
#americamaskup
#scrubs
#filters
#trumpscoronavirusrally
#socialdistancingworks
#goodtrouble
#nickcordero
#trustscience
#beer
#murder
#fakenewsmedia
#votersuppression
#vermont
#watchyourdistance
#trumpistheworstpresidentever
#patriot
#publicsafety
#diymask
#handmademask
#diymasks
#quarentinelife
#resign
#trumprecession
#patriotswearamask
#noschoolduringpandemic
#homemademask
#marvel
#socal
#ad
#respectothers
#sanitizer
#goals
#sheep
#harriscounty
#scottsdale
#humancapitalstock
#coronavirusmask
#maskupmiami
#masksvsvirus
#trumpmustgo
#reopeningschools
#unmaskamerica
#blackownedbusiness
#washyourdamnhands
#coveryourmouth
#shopmodellaire
#maskupcbus
#democrat
#maskshortage
#patriots
#complicitcorruptgop
#maskupwisconsin
#firetrump
#oneteam
#dictatortrump
#mississippi
#pridemonth
#duceyfailedarizona
#s
#trumpkillsamericans
#floriduh
#briankemp
#skincare
#idiocracy
#covidlife
#isolation
#inspiration
#smartnews
#july4th2020
#farmersmarket
#flipthesenateblue
#humanity
#coronapocolypse
#denver
#memes
#2a
#prochoice
#merica
#thistooshallpass
#desantisresignnow
#weareone
#humanrights
#yoga
#trumppressconference
#constitution
#covid1984
#exercise
#outdoors
#veterans
#ghislainemaxwell
#new
#complicitgop
#coronavirushoax
#tuesdaymorning
#pdx
#maskmaking
#equality
#history
#vaccineswork
#clt
#ubi
#gay
#kansas
#texans
#dougducey
#realestate
#avoidcrowds
#philadelphia
#maskupcanada
#safesix
#swimsuit
#louiegohmert
#maskupphx
#cov
#justsaying
#covid19ma
#testingforcovid19
#putinsgop
#kemp
#summertime
#disneyworld
#maskupmo
#socialresponsibility
#retweeet
#2020election
#viral
#facemasks4fallsports
#unity
#care
#trumpplague
#justwearamask
#faceprotection
#covidsucks
#dontbeakaren
#karengonewild
#crimesagainsthumanity
#liar
#takecare
#razerstreamer
#covid19testing
#pride2020
#austintx
#maskupohio
#faucihero
#sezzle
#hypocrites
#trumpdepression
#idaho
#explore
#responsiblerestartohio
#mandatorymasksmt
#alltogethernm
#ridenwithbiden
#caturday
#sfgiants
#unitedwestand
#pray
#coronahoax
#adoptdontshop
#followers
#ventilator
#maskuparizona
#share
#trumptaxreturns
#hero
#fakepresident
#nypd
#staysafeeveryone
#covidkindness
#crochet
#idonotconsent
#fail
#stopthespreadofcovid19
#incompetencekills
#congress
#bunkerboy
#blue
#kempkills
#riphermancain
#protectivemask
#imridenwithbiden
#inked
#ebay
#ccp
#coronacrisis
#schoolsmustshutdown
#clothmask
#youtube
#coveryournose
#trumpisatraitor
#starbucks
#firebirx
#novaccineforme
#iowa
#blacklivesmattter
#diabetes
#work
#football
#nursinghomes
#vegasborn
#success
#wuhan
#lincolnprojectposse
#antitrust
#washablemask
#trumpsamerica
#trumptreason
#rva
#faucifraud
#blacktwitter
#magamorons
#nursetwitter
#mjfortexas
#sayhername
#county
#beconsiderate
#quarantine2020
#russianbounty
#bekindalways
#birthday
#god
#jesus
#breathe
#people
#death
#flu
#socialmedia
#privateofficespace
#draintheswamp
#nebraska
#votelikeyourlifedependsonit
#unemployment
#registertovote2020
#coronapocalypse
#antimasker
#stayhomechallenge
#washable
#ridinwithbiden
#thanks
#maskmonday
#executiveorder
#quedateencasa
#smallbiz
#maskforall
#idiot
#nofilter
#maskupnc
#peacefulprotest
#justice
#coronaviruslockdown
#handmademasks
#maskedup
#4thofjulyweekend
#coronaoutbreak
#americanairlines
#target
#terrorist
#shop
#maskoftheday
#airlines
#artmecca
#memorialdayweekend2020
#1u
#racialjustice
#maskssaveslives
#epsteindidntkillhimself
#coveruptattoo
#nmpol
#votethemallout2020
#rip
#reusablemask
#focused
#iwearamaskbecause
#standwithsmall
#lacounty
#godblessamerica
#media
#icymi
#instagram
#sewingfacemasks
#rbandme
#selfquarantine
#stupid
#europe
#wherearethetestkits
#trumpkillsflorida
#manhattan
#fashionnyc
#conservatives
#tabbytroop
#fraud
#pittsburgh
#takeresponsibility
#motivation
#impeachtrumpagain
#jacksonville
#horror
#mindfulness
#consistent
#covid2020
#morningjoe
#privateoffice
#safehands
#newnormal2020
#win
#survivecovid19
#hollywood
#tulsadeathrally
#superhero
#craftbeer
#governor
#indieauthor
#video
#orlando
#karenoftheday
#recallwhitmer
#linkinbio
#trumpgate
#reopenschools
#firegop
#volunteers
#wheelchairuser
#gavinnewsom
#animalcrossing
#poshmark
#southwestern
#stopbeingselfish
#6ftapart
#broadway
#women
#fbrparty
#nc09
#evangelicals
#shame
#sale
#nomasksever
#policereformnow
#patriotism
#demcastid
#stayalive
#buynow
#lockdown2020
#fearmongering
#unconstitutional
#babyyoda
#protectthevulnerable
#prayfortheworld
#mts
#hawaiicovid19
#nra
#climatechange
#trumpvirusdeathtoll150k
#baltimore
#ettd
#meditation
#followthescience
#treason
#maskupindy
#gym
#laughteristhebestmedicine
#gardening
#spiderman
#stayinformed
#hospital
#trump2020landslidevictory
#maskcovidnotscience
#trumpliesaboutcoronavirus
#facemasktantrum
#backtonormal
#acnh
#rts
#loneranger
#followings
#maskuphouston
#ohiocoronavirus
#advertising
#laprotects
#bluetsunami2020
#thegreatawakening
#itsnotthathard
#wecandothis
#president
#fredsfailure
#showusyourmask
#accountability
#votejoebiden2020
#mask4mask
#recalldougducey
#homemademasks
#digitalart
#teamstayinside
#thisisamerica
#ventilatorshortage
#socialdisdancing
#supportcostco
#portlandprotests
#running
#winter
#fall
#ameliousdances
#stayhomemn
#stayhomefornevada
#masks4canada
#actor
#cleansurfaces
#texasdeservesbetter
#cacounties
#instagood
#believescience
#positivevibes
#recallgavinnewsom
#baseballisback
#obama
#staysafetostayopen
#heroes
#conceptsad
#coronavirusfacts
#restaurants
#3dprinting
#oneoahu
#fabricmask
#bringingjoy
#25amendmentnow
#staysixfeetapart
#wearamasksavetheeconomy
#maskupchallenge
#tattooed
#maskitup
#protecttheh
#stopthespreadofcorona
#taiwan
#loveoneanother
#artistontwitter
#floridians
#walkaway
#money
#voteouttrump
#teamjoe
#maskupsc
#icu
#boycottwalmart
#dontbeaspreader
#trumpgolfsamericansdie
#wear
#protecteveryone
#masks4allusa
#liberalismistherealpandemic
#goodvibes
#n95mask
#drbirx
#camping
#workout
#zazzle
#etsyseller
#goyaway
#livemusic
#acab
#epstein
#foodie
#facemaskchallenge
#litlifepodcast
#desantiskilledfloridians4trump
#wearamaskfl
#nurselife
#minneapolis
#saveourseason
#dogsofinstagram
#coronascam
#yanggang
#supportlocalbusiness
#rstats
#stl
#derelictionofduty
#mayoclinic
#wearamaskitssafer
#twitch
#fabric
#penceisanidiot
#qanons
#teamwork
#black_lives_matter
#swfl
#trump2020nowmorethanever
#desert
#fourthofjulyweekend
#sunshine
#failedleadership
#recallkemp
#wearamaskca
#political
#nursinghomeslaughter
#nogloves
#magat
#outside
#india
#tre45son
#masksonmaryland
#golf
#wearamaskforhealthcareheroes
#healthylifestyle
#mtstrong
#maskmovement
#masksavelives
#teamspirit
#makeup
#failureinchief
#puremichigan
#financialrape
#maskvangelism
#viruscorona
#murica
#sc
#backtheblue
#listentofauci
#freedomtobreathe
#maskshop
#buylocal
#nvnotpayingpua
#russia
#face
#mymask
#enemyofthepeople
#cosplay
#garden
#trumpisaloser
#cdcguidelines
#ada
#dodgers
#groceryshopping
#nobodylikestrump
#sunset
#meme
#americastrong
#happy
#maskit
#cleveland
#benedictdonald
#deals
#juneteenth
#parenting
#happy4th
#lgm
#gojoe2020
#birx
#wwe
#iloveyounewyork
#maskupor
#covid19az
#ksltv
#dickcheney
#asthma
#darwinawards
#drumpf
#onepiece
#antifa
#andrewcuomo
#diet
#wearingamask
#support
#autism
#coaching
#hoaxvirus
#riots2020
#public
#distance
#100mmaskmayday
#wtfu
#giftidea
#immunocompromised
#getoutside
#iloveny
#wewillgetthroughthis
#weekendvibes
#maskedsinger
#flashbackfriday
#local
#lieslieslies
#weightloss
#ct
#godisgood
#distancelearning
#wearamasksaveabusiness
#getyourflushot
#bidenpledgesallegiancetous
#hannity
#besafestayhealthy
#phase1
#republicansforbiden
#webcomics
#hamilfilm
#model
#freshtopics
#6feetaway
#tagnbag
#floridawoman
#standwithfauci
#rainbow
#restartwa
#maskie
#orderonline
#wenotme
#webcomic
#bars
#gaslighting
#killercuomo
#marketing
#boycott
#masksforheroes
#cotton
#artwork
#flattenthecuve
#socialisolation
#ny1pic
#ufo
#theview
#openforbusiness
#sarcasm
#notmykid
#brazil
#solidarity
#impotus
#masker
#donthecon
#pnw
#prize
#winndixie
#nofear
#spoonie
#togetherathome
#believetheexperts
#realdonaldtrump
#faceshields
#maskara
#justwearit
#healthyliving
#besafestaysafe
#masksnitch
#maskupmonday
#facisttrump
#iamcovered
#orstayhome
#wallofvets
#wearethepeople
#beaches
#clothmasks
#dfw
#stayup
#military
#goodnight
#wearoneforwinona
#snowflakes
#reopennc
#selfisolation
#rememberinnovember
#houstontogether
#mnleg
#maskhysteria
#diyfacemask
#sf
#fuckcovid
#votejoe
#wewillvote
#mountrushmore
#resignnow
#cle
#church
#stay6feetapart
#stlouis
#lovewillkeepusalive
#ffs
#publix
#fbi
#mta
#c19
#wearamasktx
#civilrights
#maskup417
#sarong
#beagoodhuman
#global
#newyorkstrong
#togetherky
#nascar
#purple
#tacotuesday
#maskhoax
#dontshareyourair
#crazy
#gottex
#jobs
#republicansvirus
#christmas
#weneedppe
#maskforsale
#poem
#remdesivir
#etsymntt
#wearamaskorshutdownagain
#heroesact
#educateyourself
#boycottamc
#protectnm
#stayconnected
#masksofftexas
#treasonoustrump
#corrupt
#southdakota
#rape
#spring
#jeffreyepstein
#run
#moron
#thursday
#gun
#blmprotest
#pa
#mtrushmore
#juneteenth2020
#nomasksforkids
#mascara
#personalprotectiveequipment
#wednesdaymood
#snrtg
#bountygate
#shameful
#htx
#bayarea
#nationalmaskmandate
#riots
#2020worstyear
#phx
#home
#ncga
#cases
#racialequality
#caregivers
#powerinourvoice
#dog
#july
#somethingneweveryday
#itsnotover
#familytime
#haircut
#jews
#michiganders
#voteoutcorruptgop
#trumppressbriefing
#stayhealthysc
#aew
#coronavaccine
#designer
#idahocovid19
#masksoffohio
#missoula
#maskrevolt
#tampabay
#keepsafe
#wisdom
#tuesdaymood
#stayinghome
#houstontx
#maskupmississippi
#wine
#coronacomics
#frontliners
#conservative
#humpday
#roadtrip
#elijahmcclain
#trace
#wfh
#democratstheenemywithin
#bebetter
#maskuptucson
#hcldr
#backtoschool2020
#3m
#treasonoustraitortrump
#conspiracytheory
#bospoli
#haveagreatday
#madetoorder
#wuhancoronavirus
#gopiscomplicit
#listentoscience
#bidenforpresident2020
#fightback
#gohmert
#anchorage
#democracy
#gofinding
#sunrise
#redfored
#dinner
#eatlocal
#collegefootball
#wednesday
#shameonyou
#patriotswearmasks
#maskupoc
#countryoverparty
#redbubbleartist
#heartdisease
#dogcelebration
#facecovers
#govote
#girlstreamers
#coronamemes
#masking
#ksleg
#trumpcrimefamilyforprison
#picoftheday
#upcycle
#creative
#pareo
#novaccines
#morons
#southflorida
#cottonmask
#milwaukee
#factsnotfear
#wegotthiswa
#assault
#longisland
#stayingsafe
#vetsagainsttrump
#actorslife
#workingtogether
#makingmasks
#nautical
#qwgstream
#read
#cgn
#coconutcam
#famafia
#conjob
#writerslife
#promotionalproducts
#loveyourself
#like
#fashionaccessories
#mandatory
#np
#stopthehate
#teacherlife
#tomhanks
#japan
#notmeus
#barr
#presidenttrump
#ripnickcordero
#coronadon
#laugh
#misinformation
#socialdistancingsaveslives
#mailinballots
#fyp
#dmv
#forksup
#realtor
#wwg1wgaworldwide
#trumpcrimesyndicate
#defundpolice
#georgefloydprotests
#trumpfailure
#nowplaying
#racists
#humanityfirst
#catsofinstagram
#homeschool
#maintainyourspace
#bunkerbabytrump
#tartan
#constitutional
#trumpcoronavirusfailure
#nycstrong
#healthytrenton
#jantzen
#musicheals
#tattoist
#moroninchief
#podsincolor
#math
#dumbass
#tuesday
#party
#protectourstudents
#helpingothers
#hiking
#makeamask
#impeachbarrnow
#immunesystem
#keepsocialdistance
#covidinamerica
#goprocharlie
#nottheflu
#traitor
#homedepot
#etsyfinds
#voteredtosaveamerica
#impeachdewine
#newsom
#students
#htown
#endtrumpswaronamerica
#respirator
#amctheaters
#portlandprotest
#boycottcostco
#costcotison
#justsayin
#unions
#makermask
#q
#bexarcounty
#cover
#mailedit
#shutup
#wearamaskinpublic
#6ft
#thoughtsandprayers
#genx
#liberateamerica
#savinglives
#defenseproductionactnow
#wecare
#creativequarantine
#flipthesenate
#zazzlemade
#freerealitywinner
#coronavirusmemes
#kroger
#switches
#bekindtoeachother
#freedrfauci
#healthforall
#showrespect
#chinaliedpeopledied
#books
#sars_cov_2
#nomaskselfie
#dyingfortrump
#dontbeanidiot
#covid19uk
#painting
#coronavirusuk
#nevertrump
#nov3
#followtherules
#waltdisneyworld
#maskfail
#peoplehelpingpeople
#micropoetry
#palmsprings
#disgusting
#cartoon
#unitednotdivided
#covidusa
#zambia
#fox
#harrypotter
#mood
#wearitsc
#rights
#okc
#tshirt
#coastal
#bunkerbaby
#resistersunite
#atlstrong
#thisistheway
#tongueouttuesday
#naturalselection
#taskforce
#workingfromhome
#signatureartist
#chronicillness
#sctweets
#streetart
#movies
#noaa
#red
#screenprinting
#wellnesswednesday
#seriously
#proudtobeanamerican
#beachlife
#liberal
#hchcares
#gloveup
#beatthepandemic
#blackandwhite
#conspiracytheories
#stopthemadness
#supportsmallbusinesses
#stayathomeorder
#tech
#kungflu
#kansascity
#mom
#coronamask
#doj
#godwins
#anyonebuttrump2020
#julietuckerdemps
#fever
#lovenothate
#trumptulsarally
#maskless
#csac
#wwjd
#responsibletogether
#azfamily
#mortalkombat
#getmasked
#maskonchallenge
#failure
#superspreaders
#quarantinedartist
#darthvader
#ducey
#stopcoronavirus
#mothersday
#stopbeingstupid
#protectdemocracy
#scamdemic2020
#booyah
#traderjoeskaren
#rap
#animalcrossingnewhorizons
#rochmn
#realtalk
#meded
#thankfulthursday
#custommade
#worldemojiday
#itsokaytonotbeokay
#gulfshorestrong
#shihtzu
#scicomm
#change
#facemasktime
#trumpfail
#doingmipart
#zoom
#letsgo
#blogger
#sexy
#sewingproject
#oneofakind
#drinklocal
#whiteboardart
#islandernews
#hugs
#breonnatalyor
#masksarenotpolitical
#dst1913
#coronavirussa
#scotus
#twdfamily
#ignorant
#coronav
#keepthefaith
#takeaknee
#hilocovidcohab
#christians
#freedomoverfear
#1a
#pandemia
#johnlewis
#sacramento
#wegotthisseattle
#stayhydrated
#epidemiologist
#25thamendmentbeforewealldie
#truthsaveslives
#restartsafely
#lgbt
#law
#maskuptn
#freshair
#lawandorder
#karensstrikeagain
#camp
#utahcovid19
#trumpers
#mandatorymask
#behealthy
#cantfixstupid
#putin
#masksin5words
#masksaresexy
#quotes
#tmnt
#maskupga
#covid19australia
#bendthecurve
#memphis
#think
#firefaucinow
#toiletpaper
#primaryimmune
#trumpdeathtoll95k
#dryeraseart
#senate
#k5maskup
#clothfacemask
#hydrate
#covidmasks
#shamethemaskless
#dance
#curbside
#tweetiatrician
#distancing
#wewanttoplay
#onelove
#workplusoffice
#localbusiness
#gregabbott
#florist
#therona
#wonderwoman
#nursescovid19
#germany
#earsavers
#neverforget
#spreadtheword
#noservice
#shopforacause
#bidenharris2020
#butterfly
#patients
#maskgate
#lagov
#riseup
#communist
#research
#masks4humanity
#celebrate
#elderly
#yankees
#latinos
#tiedyebandana
#portlandkidnappings
#earthday
#sewtogether
#donaldjtrump
#maskdebate
#bargainshopper
#trumpsvirus
#timeoutnewyork
#poll
#nursesvote
#pink
#quarantinedlife
#disease
#whitmer
#facemaskfriday
#editbutton
#virtual
#keybiscayne
#removetrump
#blessings
#berespectful
#indy
#green
#saturdaymood
#coronavirusisreal
#maskdontwork
#standup
#lifestyle
#loveshreveport
#apreslive
#culture
#transparency
#fridaymood
#nomasknevada
#iwearamask
#opentexas
#nazis
#tampa
#medicine
#cbd
#wearit
#library
#thatwomanfrommichigan
#dewine
#fuckcovid19
#livefreeordie
#artists
#banksy
#drinks
#maskingup
#bidencoalition
#ahmaudarbery
#custommasks
#wwg1gwa
#genocide
#maskupmke
#trumplethinskin
#texasstrong
#coviddeaths
#hvac
#itsnothard
#tattooer
#oakland
#explorepage
#worldwide
#nhs
#masksfordocs
#madeinamerica
#saveourcountrytrumpresign
#doingmypart
#everyone
#sororsinsolidarity
#privilege
#wearadiapermask
#closethebars
#qarmy
#gofundme
#tcot
#teacher
#clean
#savethearts
#streetwear
#coronavirus2020
#rbg
#walking
#happyhour
#anime
#affiliate
#browardcounty
#independanceday
#staywoke
#cv19
#unmasknv
#maintainsocialdistance
#whitesupremacists
#maskupcalifornia
#scientists
#folklore
#israelicrimes
#mymaskprotectsyou
#workspace
#faceshieldsforall
#deaf
#ski
#accessories
#bitcoin
#schutzstaffel
#snowboard
#latinx
#surgicalmask
#soundcloud
#presidentdeath
#omaha
#70days
#dontwearamask
#statenisland
#covidparty
#openmn
#maythe4thbewithyou
#anthonyfauci
#charlotte
#idleg
#trumpdeathtoll135k
#vitamind
#superheroes
#bluelivesmatter
#genz
#gymjordan
#filmyourhospital
#responsibility
#positivity
#putinownstrump
#bbq
#votered
#weakpresident
#spygate
#giveaway
#unfit
#betsydevos
#hotspot
#happypride
#nonprofit
#pizza
#stayalert
#delivery
#nih
#osha
#hanginthere
#neckgaiter
#careforothers
#votejoebidentosaveamerica
#alllivesmattter
#boating
#itsnotredorblueitsaveslives
#shopmycloset
#freedumb
#contagion
#freshtweets
#gloveson
#dpa
#cloroxcure
#potus45
#unmasked
#dccomics
#justiceforelijahmcclain
#cat
#n95facemask
#client
#society6
#classof2020
#endtheshutdown
#5g
#staysafesavelives
#sponsored
#emergencyresponders
#voteredtosaveamerica2020
#karensgoingwild
#thinkforyourself
#awareness
#queen
#trumpszombies
#constitutionalrights
#covid19ohio
#sick
#beatingcorona
#eu
#summercamp
#today
#agenda21
#signofthetimes
#vfw
#nolockdown
#leadwithlove
#queens
#mexico
#everyoneslaughingatyoudonald
#bloodontrumpshands
#fact
#stopairingtrump
#economicrecovery
#slc
#dogfriendly
#nomasknv
#germs
#crushthecurve
#irresponsible
#motivationmonday
#grocery
#airtravel
#makefloridasafeagain
#communitymasking
#streetphotography
#maskupny
#blackowned
#maskuplouisiana
#venturacounty
#cashapp
#protectessentialworkers
#filter
#demcastnc
#martincounty
#clothing
#reopentexas
#nomoremasks
#randyrainbow
#birthdaygifts
#protectyourselfandfamily
#fear
#london
#netflix
#namaste
#maskyourself
#dallascounty
#hiv
#bluemaga
#defenseproductionact
#betofortexas
#testtesttest
#dav
#teamsters
#deathrate
#governors
#coronavirusnc
#clients
#mndonothinggov
#endracism
#campaign
#trumpadministration
#shoponline
#southkorea
#codeblue
#pretty
#mailinvoting
#factcheck
#vegassmart
#trumpforprison2020
#surgicalmasks
#breck
#creepytrump
#electionday
#wallofmoms
#theft
#coronavirusnyc
#vegasstrong
#i
#maskupmpls
#travelinsights
#billnyethescienceguy
#italy
#washup
#geauxtigers
#trumpmadness
#comradetrump
#alpolitics
#pets
#protectyourclients
#innovation
#miamidade
#trumpsjealousofobama
#knowledgeispower
#epicfail
#onedayatatime
#sarasota
#artistsontwitter
#catsontwitter
#kidsfashion
#sciencenotpolitics
#beaujedesigns
#stupidisasstupiddoes
#jokes
#wdw
#myrighttobreathe
#ingrahamangle
#friyay
#mandate
#investigatedewine
#escambiacounty
#criminal
#maskupmontana
#organicmask
#pppartwork2020
#restaurant
#glasses
#nomaskforme
#gopcorruption
#infectiousdisease
#etsyrt
#christian
#surgeongeneral
#muzzles
#masksaveslives
#doctorwho
#becareful
#trap
#angelashousehomestore
#quarantinediaries
#coronavirusnewyork
#putamaskonit
#facialcovering
#november3rd
#branding
#publicendangerment
#easter
#kidswear
#stayhomesavelifes
#protesters
#askingforafriend
#savejobs
#cincinnati
#burbank
#priorities
#vancouver
#justiceforvanessaguillen
#joy
#controlavirus
#hcq
#gopfascist
#brazilianjiujitsu
#trumpgolfsyoudie
#accessoryhut
#mandalorian
#relax
#socialjustice
#faith
#photographer
#comicbooks
#housemusicislife
#me
#doyourfamilynoharm
#bjj
#ibew
#thankyounurses
#speakup
#uaw
#publicserviceannouncement
#sewingmasks
#bjjlife
#surge
#icecream
#bloodonyourhands
#rogerstone
#congressmancovid
#saylavie
#nomasknobrains
#masksrequired
#jerseystrong
#plannedemic
#whitesupremacy
#thread
#dosomething
#cancelculture
#yourheroes
#yourmonsters
#sapd
#happyfathersday
#deadlinewh
#saytheirnames
#bcso
#covidupdates
#winelovers
#tattoogoon
#ignoretrump
#masknazis
#district6990
#maskupgeorgia
#intenze
#2ndwave
#policereform
#bane
#bohochic
#miamibeach
#ai
#reopensafely
#staycation
#translivesmatter
#masksmatter
#thankshealthheroes
#liberals
#payattention
#covid19quarantine
#policebrutalitypandemic
#businesses
#thursdaymood
#godawgs
#cupcake
#snowflake
#chesttattoo
#parents
#sailboat
#bronx
#coronapandemic
#openup
#failedpresident
#teepublic
#forthood
#tempe
#maskupnh
#pizzagate
#backontrack
#corruptandcomplicitgop
#eidmubarak
#quote
#benice
#covidfashion
#icantbreath
#onwednesdayswewearpink
#yourrights
#essentialservices
#influenza
#psyop
#trumpsgestapo
#obamawasbetterateverything
#lockdowns
#brainwashed
#wearamaskutah
#redbubbleart
#maskenpflicht
#lipstick
#nevergiveup
#jerseyshore
#togethermontana
#gameon
#muaythai
#happybirthday
#saharandust
#votebidentosaveamerica2020
#men
#fortheh
#onevoice1
#stupidpeople
#helpus
#happyindependenceday
#trumpisunfitforoffice
#survivor
#youcanneverhavetoomany
#goforth
#healthandsafety
#trumpliedamericansdied
#stayhomesaveslives
#freedomofspeech
#lalege
#coronavirusflorida
#fbf
#fridaythe13th
#istandwithdrfauci
#miamirotary
#bjjgirls
#testtracetreat
#trustinthelord
#safedistance
#princessbride
#millennials
#allblacklivesmatter
#veteransagainsttrump
#trumpisunfit
#ff
#antiscience
#trumpdeathcult
#listen
#traviscounty
#film
#essentials
#homeless
#instafashion
#trumpkills
#fundraiser
#plaguedoctor
#comedian
#protectyourneighbor
#open
#plague
#ppp
#incompetence
#happysunday
#spotify
#ditchmitch
#flushtheturdnov3rd
#overit
#danceswithrain
#tests4all
#unfitforoffice
#masksdonotsavelives
#buffalo
#groceryworkers
#workers
#stopracism
#covidaz
#apple
#somersetnjmasksquad
#azhole
#whistleblower
#heatwave
#covid19insa
#newyorkstate
#firstamendment
#graphicdesign
#gowithgod
#ripjohnlewis
#testvirusnow
#washablefacemask
#neara20
#bundles
#protecthealthcareworkers
#boycottgoya
#landofdogs
#trumplieseverytimehespeaks
#comfortfood
#winterfashion
#keishalancebottoms
#cheers
#dontbeajerk
#artonlink
#witch
#infectiousdiseases
#inners
#jfkfiles
#mepolitics
#truetotheblue
#roc
#phase3
#peacelovelaughter
#newsars
#savetheeconomy
#see
#abbottout
#isolate
#kcmo
#libertyfirst
#australia
#gotv
#jfc
#veteran
#mcdonalds
#bozeman
#dtla
#scfirst
#sandrellazadikian
#hypoxia
#russianasset
#healthiswealth
#iamista
#vintage
#cannabis
#greatawakening
#reopenpa
#supportlocalbusinesses
#madeintheusa
#realwomenwearmasks
#toosoon
#biden2020tosaveamerica
#playball
#antifaterrorists
#employees
#phony
#phase4
#kidlit
#challenge
#metroatlanta
#cuomobriefing
#obey
#njthanksyou
#masknow
#listentoscientists
#toronto
#conman
#fashionmasks
#infected
#sip
#uga
#hongkong
#beatthevirus
#covid20
#listentothedoctors
#election
#putinspuppets
#comic
#trumpdemic
#santamonica
#hilarious
#noleadership
#backup
#nursesareheroes
#taylorswift
#tshirts
#billgatesisevil
#quarantinefashion
#cali
#julyvibes
#caronavirus
#isreal
#beheard
#sciencetwitter
#smize
#cnntownhall
#columbus
#ld08
#va
#bunkerboytrump
#racismisavirus
#republicansaredestroyingamerica
#unmasknevada
#practicesafesix
#happiness
#trustfauci
#quarantined
#wiunion
#creatorsrespond
#wearbecauseyoucare
#savehalloween
#maskutah
#kidsmasks
#reading
#faithoverfear
#safetravel
#virtuesignaling
#runners
#michiganstrong
#ebayseller
#hair
#votegopout
#subway
#journalist
#trumplandslidevictory2020
#nolockdowns
#wecandobetter
#lawenforcement
#bike
#blacklivesmatters
#leadright
#maskrequired
#arrestthecopswhokilledbreonnataylor
#portrait
#nocontacttracing
#france
#sos
#familyfirst
#online
#facemaskfashion
#maskupmemphis
#uspolitics
#coveryourfacegivemespace
#frenchquarter
#tattoodesign
#dontbeapartoftheproblem
#infectionprevention
#becauseflorida
#nazi
#iprotectyouyouprotectme
#logo
#lgbtqia
#votehimaway
#stay6feetaway
#july4
#we
#yourmaskprotectsme
#protectnurses
#pencedemic
#unmask
#masksforhumanity
#biotech
#kanyewest
#cycling
#maskwithfilter
#dnc
#hartford
#houstoncovid
#hockey
#donoharm
#rn
#delta
#covidactnow
#demandmorenow
#bostonathletemagazine
#opencalifornianow
#regrann
#disabled
#pandemics
#holditdown
#jerseycity
#m4a
#havefun
#togetherwerise
#poshmarkseller
#tanka
#goldenrule
#academictwitter
#abbott
#childtrafficking
#bepatient
#satire
#maskupkentucky
#aewdynamite
#takecareofeachother
#blackgirlmagic
#notests
#makers
#aloha
#uniquegifts
#communismkills
#nys
#auspol
#mentalhealthmatters
#itsnotallaboutyou
#climateaction
#peacefulprotests
#goodguysmaskup
#healthcareworker
#instagay
#staythefuckathome
#hydroxycloroquine
#25thamendment
#maskupnyc
#johnshopkins
#abolishice
#sleevetattoo
#wearitright
#flapol
#systemicracism
#gogreen
#sunglasses
#doit
#mlbopeningday
#white
#staysafewa
#kidsfacemask
#ladybug
#beertogo
#2ndamendment
#wecantbreathe
#easter2020
#ghostoftsushima
#assassination
#honolulu
#wweraw
#register2vote2020
#karendemic
#professionalimage
#darwin
#capecod
#mindcontrol
#togetheragainstcovid19
#dems4usa
#staytfhome
#voteoutgop
#prayers
#flynn
#upcycled
#epsteintrumpbff
#toxicmasculinity
#bepositive
#wearthejoy
#covid19sucks
#smilewithyoureyes
#trendingnow
#wearafacemask
#why
#cacerolazo
#dunningkruger
#divergenttravel
#bangitout
#demandactionnow
#covidmemes
#moretestkitsnow
#peacefulnotquiet
#moreactionnow
#staythecourse
#vetsresistsquadron
#boutique
#secondpeak
#trumpbodycount
#supplychain
#coffeetime
#soundcloudartist
#maskpeople
#billbarr
#cubs
#survive
#boise
#alllivesmatters
#utleg
#whateverittakes
#blog
#weather
#westvirginia
#finally
#newengland
#goya
#staycovered
#unamerican
#trumpdeathtoll132k
#voters
#scarf
#columbusohio
#prints
#pointofview
#worldhealthorganization
#raleigh
#coloradogirl
#christmasinjuly
#uplifttoday
#tiedyefashion
#springbreak
#getoverit
#cloneclub
#choice
#nursing
#teachersafetyisessential
#pathetic
#coloradomaskproject
#resigntrump
#keephoustonsafe
#communitymaskingworks
#abstract
#librarylife
#walgreens
#joker
#hot
#riskmanagement
#mayor
#deathcult
#walk
#clarkcounty
#caresact
#pppartwork
#maskupwashington
#nytimes
#covid19mask
#tucker
#social
#weak
#air
#sayhisname
#surprisemaskbenefits
#happyeaster
#dontdrinkbleach
#maskupal
#narcissist
#helpothers
#supportartists
#covidscam
#caring
#redwhiteandblue
#followme
#believe
#sensates
#dontstandsoclosetome
#maskupoklahoma
#batonrouge
#navajonation
#nhl
#impeached
#impeachedforever
#longcovid
#antivax
#khou11
#masksareamust
#bigpharma
#antiviral
#indianapolis
#togetherwestand
#college
#americawakeup
#dontbedumb
#bees
#crowdfunding
#governorcuomo
#coward
#twilightzone
#water
#trentonproud
#themandalorian
#trumpresign
#dontbeanasswearamask
#covid911
#trumpviruskills145k
#trumpdeathtoll126k
#earthday2020
#quaratinelife
#charleston
#stem
#iddem
#fortmyers
#jamminjo
#yummy
#holidayweekend
#respirators
#bba_show
#isitnovemberyet
#republicansfortheruleoflaw
#sociallydistant
#floridaunemployment
#joannbush
#keepdistance
#reopennj
#nullify
#save
#rock
#corvid19
#utsw
#iblametrump
#climatecrisis
#giveawayalert
#txmaskboyz
#days
#fascism
#entitled
#cooking
#barrhearing
#unionstrong
#maskuput
#fightthespread
#oneteamonemission
#nativeradio
#illegitimatepresident
#dreamdouble
#openpanow
#theater
#liveunited
#soccer
#funnyfriday
#redsox
#covid19bc
#stimuluscheck
#stayactive
#itsnotjustaboutyou
#guyphillips
#btsarmy
#gogators
#skull
#smart
#wearafrickinmask
#realtorlife
#showyoucare
#tracing
#hearingloss
#resigndesantis
#bullshit
#earlyvoting
#deadpool
#trumpgestapo
#depression
#itsnotpolitical
#arrestbillgates
#asshole
#lgbtqrights
#maskupchicago
#beard
#instyle
#supportthearts
#wearamaskaz
#wahm
#medicare4all
#recallwalz
#spain
#physicallydistance
#logic
#procreate
#goldengirls
#govcuomo
#maskonmaskoff
#id2020
#uws
#wa
#homeschooling
#fresh
#govdesantis
#recovery
#universaltesting
#instaart
#geometric
#safetyscientist
#duh
#epitwitter
#wearebetterthanthis
#wcw
#racisminamerica
#dems
#hairstylist
#martintogether
#trumpdeathtoll140k
#notest
#mn
#2020vision
#antivaxxer
#6feetplus
#workflow
#healthworkers
#you
#1stamendment
#scam
#cronavirus
#trumps
#trumpcoronafest2020
#youtuber
#teamjcmcf
#obamagategate
#filterpocket
#recalldunleavy
#yuma
#cottonmasks
#aca
#dsps
#voting
#superman
#coveryourfreakingface
#dj
#iwearamaskforyou
#protectourkids
#laketahoe
#californialockdown
#occult
#votejoebiden
#wearamaskasshole
#wearthefuckingmask
#kidsmask
#stayinplace
#flower
#portlandoregon
#stoptheviolence
#banted
#customfacemask
#tattooartist
#openupamericanow
#rotary
#dontbeanass
#selflove
#hipaa
#scans
#country
#docswhorock
#ninja
#census2020
#interiordesign
#emergencymanagement
#threader
#iphone
#indigenouslivesmatter
#unminced
#sketch
#shoppingonline
#coveryourfacestaysafe
#implementstudios
#physicians
#getbacktowork
#fake
#shine
#coronaisnotajoke
#hairstyles
#wv
#tigerking
#organic
#throwback
#maskface
#memecaucus
#girls
#keepusclosed
#lmao
#maskfree
#lakeshow
#notmygovernor
#jew
#votetexas
#blmterrorists
#smallbusinesses
#preventthespread
#parody
#rally
#gold
#smilestarter
#juneteenthday
#highrisk
#mentalhealthawareness
#onlyfans
#distance6ft
#supremeloser
#maskedmodel
#happybirthdayamerica
#ibelieveinfauci
#gopprodeathparty
#crisis
#seatbelts
#washtocare
#happymonday
#theinfiniteage
#staysmart
#teamstrong
#create
#bts
#construction
#trumpwearsamask
#smilestarters
#azcovidcrisis
#teammontana
#newhampshire
#maskupmissoula
#trumprussia
#letsdothis
#illustrator
#basketball
#workplus
#maskupri
#mickeymouse
#nursinghome
#votehimout2020
#covidkaren
#utahcounty
#beatcovid
#vanessaguillen
#mascarasparatodos
#ltcheroes
#rootedinoakland
#thechild
#assholes
#designcorps
#birdwatching
#rolltide
#censorship
#tests
#makeadifference
#franklintn
#womensrights
#worksafe
#novelvirus
#ubisoft
#manchester
#behappy
#eyelashes
#instastyle
#comicstrip
#newnorm
#maskupebr
#symptoms
#resisttheurgeavoidthesurge
#happysaturday
#movie
#100days
#maskupcos
#bible
#wholefoods
#wearethenewsnow
#recallsisolak
#unicorn
#writing
#update
#billionairegates
#vets4biden
#insanity
#presidenttweety
#stocks
#kevin
#evil
#thursdaytips
#rhodeisland
#retweeetplease
#communitymatters
#noshoes
#teachertwitter
#streaming
#rallybriefings
#pataverns
#irony
#grocerystore
#lockstep
#opencalifornia
#cdnpoli
#photo
#incompetent
#votebluenomatterwho2020
#impeachtrump
#peoplearedying
#customerservice
#livestream
#galveston
#medstudenttwitter
#wearacondom
#hanukkah
#fresno
#now
#princeandrew
#maskupmelbourne
#bicycle
#aspen
#trumpcoronavirusrally
#trumpdeathtoll128k
#beardown
#getbehindthemask
#wearamaskassholes
#scientist
#azcovid
#noexcuse
#satx
#isaidwhatisaid
#masksdontsavelives
#blametrump
#thisisnotadrill
#whynot
#caronavirus2020
#lie
#stop
#racisttrump
#ilovenewyork
#lovetrumpshate
#cincodemayo
#urgentcare
#covid19vic
#careaboutothers
#voteforjoebiden
#podernfamily
#wewillgetthroughthistogether
#openupamerica
#christianity
#votehealth
#entertainment
#simple
#airport
#healthandwellness
#hcqworks
#ruleoflaw
#ford
#musician
#wearesouthern
#richardrose
#fabricfacemask
#voice4esc
#staysafeoutthere
#writers
#esc
#vp
#maskupwi
#usnews
#contest
#experts
#yeahthatgreenville
#cops
#fda
#socialismkills
#shopsmallbusiness
#gma
#handtattoo
#maga2020landslide
#oneminnesota
#trumpisnotadoctor
#employeebenefits
#employercoverage
#vt
#africa
#merch
#betterlatethannever
#amctheatres
#venues
#quoteoftheday
#wearorange
#captainamerica
#markets
#youcantfixstupid
#2020sucks
#deplorables
#disability
#americasgreatestmistake
#beachvibes
#guitar
#womeninjazz
#lowes
#vegan
#byedon
#wiccan
#maskupco
#abc13
#willfullyignorant
#trumpdeathtoll130k
#taiwancanhelp
#haikuchallenge
#watch
#dangerouslies
#ppes
#occultism
#oahu
#toolittletoolate
#maskindia
#gucci
#maskordinance
#seniors
#grimreaper
#lorenzosimmons
#resigndewine
#nursinghomedeaths
#nohoax
#natural
#vibes
#1918flu
#buckleup
#styleinspo
#fabricmasks
#obstructionofjustice
#athome
#vulnerable
#forthepeople
#medicalsupplies
#recallnewsom
#poetrycommunity
#maske
#ca48
#blackouttuesday
#realitycheck
#datascience
#maskupmi
#joebyedon
#presidentbiden
#greed
#fearmongers
#control
#passiton
#millenials
#lsu
#downtown
#byom
#arpx
#kempkillsga
#allin
#houstonbeer
#timessquare
#protestthentest
#cvs
#hr
#communism
#trumpandemic
#coronaviruschallenge
#wildearth
#etsymaker
#fighton
#flashyourmaskcc
#fyi
#murderer
#protest2020
#northhollywood
#lawandorderpresident
#runner
#real
#holiday
#desantisgenocide
#socialism
#ocean
#centralpark
#musicislife
#comingsoon
#navy
#ppesupplies
#kempresign
#walkawayfromdemocrats
#openourschools
#trumpviruskillsamericans
#trumphatesamerica
#foxnewsliedaspeopledied
#requiremasks
#normal
#ucimaskup
#casino
#survivetrump
#covidparties
#reno
#beprepared
#nomakeup
#spock
#contagious
#puertorico
#maskupalaska
#lifeatjcmcf
#witchcraft
#donttreadonme
#transrightsarehumanrights
#guncontrol
#helpeachother
#sewmasks
#demonsperm
#writer
#dead
#bitcoinnews
#democratshateamerica
#broward
#elpaso
#amazing
#politicians
#bikini
#nomandates
#stimuli
#goutes
#nosense
#everyday
#choosewisely
#nbc
#reopennm
#spooky
#aafta
#sociallydistanced
#protectyourselfandyourfamily
#fortworth
#tarrantcounty
#homedecor
#baking
#wearableart
#goat
#mascarillas
#trumpdeathtoll120k
#pandemiccovid19
#coronavillains
#woke
#rondeathsantis
#flickr
#chinese
#djlife
#wtfua
#dad
#covidflorida
#remotelearning
#typhoidmary
#masksarepatriotic
#obamacare
#wow
#istandwithkeisha
#pelosi
#gohome
#believeinscience
#moscowmitchmcconnell
#policethepolice
#maskuphawaii
#deborahbirx
#july2020
#grateful4you
#yellow
#vail
#musicfestivalnetwork
#coronavirusoubreak
#breakfast
#backtoworkamerica
#forsale
#polls
#covid45
#time
#bluetexas2020
#cysticfibrosis
#edm
#danthemansweekly
#abstraction
#dogsoftwittter
#napavalley
#govkemp
#nomaskday
#chuckwoolery
#lying
#quarentine
#lockdown2
#mutualrespect
#cia
#manufacturing
#batik
#thereidout
#avengers
#no
#sneeze
#justiceforgeorge
#facemaskhomemade
#marylandstrong
#etsysellersofinstagram
#maskuptoopenup
#bidenpledgesallegiencetous
#stayprotected
#allinwa
#musicvideo
#fashionstyle
#haircolorist
#journalism
#firedewine
#moms
#noshirt
#coronavirushasnotgoneaway
#wicca
#specialreport
#fishing
#gogriz
#fccincy
#graduation
#trumpdeathtoll92k
#extendthelockdown
#somedocs
#telemedicine
#filmindustry
#idtwitter
#jasonvoorhees
#naturephotography
#wearenotconfused
#alllivesmater
#gissurfer
#demcastfl
#douglascounty
#giveitup
#nodewine
#beverlyhills
#3dprinted
#adventure
#coronavirustexas
#overyournose
#insidertrading
#trumpisa_danger_toamerica
#gopcomplicit
#complicitgopmurderers
#thisisnotagame
#manup
#pd
#aids
#bleach
#howyoulikethat
#stayhometexas
#endracismnow
#paproud
#safedistancing
#perspective
#loveisessential
#stayaway
#covidtx
#teachingartist
#rural
#bgenerous
#raoult
#cough
#this
#reality
#cancelrent
#apparel
#listentoexperts
#wearamaskbeamaskwarrior
#stayweird
#disgraceful
#louisville
#fightcoronavirus
#nancypelosi
#coronawillendsoon
#orange
#scifi
#patriotsawakened
#united
#magickingdom
#bakery
#gaming
#catsofthequarantine
#nyccoronavirus
#dekalb
#pinalcounty
#chop
#trumpdeathrally
#antiracism
#justiceforall
#kathrynsmasks
#droplets
#maskuplagos
#educateyourselves
#coverupgeneral
#letsstaysafe
#stockmarket
#penceliespeopledie
#masksdonotwork
#gooutside
#israel
#maskupnevada
#shopsafe
#oxygen
#disinformation
#hygiene
#protip
#beagoodneighbor
#stay
#createdbyrudy
#carryout
#boxer
#thankyouhealthcareworkers
#disbarbarr
#technology
#smackdown
#dining
#nysmart
#democratsaremarxistsdestroyingamerica
#myrtlebeach
#protestors
#bettersafethansorry
#sharks
#stopwhining
#tweet
#print
#freedelivery
#swat
#latergram
#spnfamily
#leaders
#stimuluschecks
#lunch
#campusfashion
#happyfourth
#lives
#samsclub
#tourism
#notpolitical
#allergies
#pleaseandthankyou
#bestrong
#actionartworkrental
#orpol
#2020census
#saveyourlife
#newworldorder
#saltlakecity
#familybusiness
#dcsaa
#stonemountainga
#pinelakega
#fearporn
#coronovirus
#fakevirus
#wearing
#aikido
#saynotomasks
#pandemicmasks
#fedup
#cutemasks
#crime
#dontbeadumbass
#rant
#hippa
#protestpeacefully
#jamaica
#goodnews
#reckless
#neighbors
#handmadewithlove
#stopthestupid
#blackandgrey
#seaside
#dayton
#kimono
#mailthevotefl
#gaypride
#russian
#happymothersday
#hillaryclinton
#firstwave
#publichealthmatters
#retailers
#birdphotography
#gobucks
#reopennevada
#wichita
#covidvaccine
#autoimmune
#htownrush
#clueless
#ma
#comicconathome
#momma
#maskart
#doitforothers
#newyorksmart
#crafts
#cannabiscommunity
#bandanas4boston
#seaofblue
#winelover
#jimjordan
#pressconference
#friendship
#gtfoh
#givingback
#loser
#anonymous
#wearamasksavetheseason
#wakeuppeople
#georgians
#indiafightscorona
#rnc
#dress
#maskne
#humility
#mensfashion
#fashionblogger
#drdaveoncall
#thankanurse
#creativity
#nationaldoctorsday
#wrestling
#thankyoudrfauci
#fraudfauci
#smizing
#trumptaxes
#charity
#czechrepublic
#countrystyle
#eyes
#checkered
#physicaltherapy
#maskupindiana
#watchyourspace
#pagan
#ups
#artistsoninstagram
#hb
#bbn
#itsreal
#dcstatehood
#urinetest
#paisley
#donaldtrumpisnotadoctor
#magamask
#lifeisgood
#trumpdeathtoll138k
#covidart
#infection
#comiccon
#frozen
#womensfashion
#parksandrec
#whitehousebriefing
#england
#mets
#northdakota
#nomasknoentry
#clintoncounty
#fdt
#borisjohnson
#weho
#donation
#smallbusinessowner
#states
#buildthewall
#notmykids
#aoc
#travelban
#covid19utah
#2020elections
#newportbeach
#tds
#nobrains
#dallastx
#psychology
#practicalhappiness
#sacrifice
#imaskfor
#justwearthemask
#ukraine
#trumpinaz
#gamer
#maritime
#czechthecurves
#cyf
#magas
#idiotinthewhitehouse
#maskupma
#furry
#makeamericagreatagain
#cityofdowney
#instamd
#leehealthstrong
#whoworeitbetter
#park
#countryliving
#eathealthy
#maskforce
#flying
#customorder
#twitchaffilate
#troyny
#wearamaskproperly
#stayhomestaysafesavelives
#gatornation
#latinxlife
#youaintblack
#6ftapartandmasked
#fuckyou
#pomeranian
#coleg
#hamiltonmusical
#savehumanity
#cool
#puppets
#soul
#communityproduction
#happyhumpday
#testkits
#brain
#socialdistanct
#goprodogs
#californians
#donaldtrumpjr
#payitforward
#trash
#covid19nojoke
#floridacovidaction
#cardio
#agenda2030
#neighborhood
#hydroxycholoroquine
#ca04
#trumporamerica
#gift
#gitmobound
#nerd
#hcw
#lifeinthetimeofcorona
#bubbylewis
#wemissyou
#boycottgeorgia
#immunity
#libertarian
#putiton
#chinaliedandpeopledied
#chinagate
#maskup4nv
#donaldthedope
#nycnurse
#politicalcartoons
#keepcalm
#arrestbreonnataylorskillers
#hamifilm
#disneyparks
#usecommonsense
#wrestlingcommunity
#fool
#westhollywood
#metal
#tennis
#ethics
#goodtimes
#houstonians
#tedtalk
#medicalfreedom
#friendly
#ibelievefauci
#novax
#maskuparkansas
#howto
#nvleg
#fascisttrump
#cripthevote
#coffeelover
#tuckercarlson
#epsteinisland
#sixfeetaway
#maskupcolorado
#sayfie
#openwestand
#goirish
#patience
#uber
#embroidery
#californiacovid
#negligenthomicide
#writerscommunity
#bekindtooneanother
#truestory
#middierising
#beijing
#murderhornets
#pandemicshutdown
#trumpdeathtoll143k
#influencer
#brunch
#abuseofpower
#mentalperformance
#flattenthecurvetogether
#noworry
#dnd
#tiedyewomen
#oceanside
#maskupoh
#facialrecognition
#autismawareness
#geauxvote
#995wfff
#girly
#spreadthetruthnotthevirus
#joke
#usastrong
#federalofficer
#weareopen
#scandal
#nomaskmandate
#sign
#don
#chiefvickimyers
#rgv
#signs
#lpns
#handmadebusiness
#safetyoverdisease
#promisetohumanity
#leader
#pthglobal
#azbirdphotography
#welcomeback
#singer
#teammask
#westpalmbeach
#corpuschristi
#parks
#wearedoomed
#maskmakers
#floridamorons
#flag
#sigh
#dumb
#ootdfashion
#commoncourtesy
#gophypocrisy
#telehealth
#buyamask
#ncaa
#vanessagullien
#supportblackbusinesses
#riversidecounty
#nygovcuomo
#breathing
#gopfail
#tactic
#contact_tracing
#giveaways
#covid19kills
#physician
#policestate
#state
#retro
#gopdeathpanels
#airline
#necovid19
#videogames
#trumpdeathtoll137k
#fuckdonaldtrump
#naacp
#hd47
#protectivestyles
#forthekids
#staystrongnc
#shopwinndixie
#tiedyeisart
#colorful
#boomers
#palmbeach
#supremecourt
#trumppressconf
#breweryterrafirma
#schittscreek
#nycoronavirus
#noppe
#moleg
#trumpdeathtoll122k
#pedogate2020
#happywednesday
#breakthechain
#author
#savannah
#globalhealth
#stuckathometour
#showmeamask
#yolo
#unitednations
#putonamask
#graysharbor
#fuckmasks
#fitnessmotivation
#votethegopout
#covidhoax2020
#actress
#thestormisuponus
#closebars
#gyms
#openatmyhighrisk
#bepeaceful
#unbelievable
#trucking
#nobrainer
#wearafingmask
#moretesting
#mb
#vegasagain
#waleg
#medicalsupplier
#italycoronavirus
#fubar
#protectyourselfwithpride
#dranthonyfauci
#useless
#dieforthedow
#impotus45
#wash
#1stjuly
#stress
#sharingiscaring
#keepsocialdistancing
#fam46
#womenshealth
#considerth
#covid19masks
#foodallergies
#buyblack
#tenet
#pool
#supportmedicallyfragilechildren
#saveslives
#ok
#rnb
#pressbriefing
#keepyourchildhome
#nola_art_life
#lockthemallup
#neworleansnative
#fit
#licensedhairstylist
#gretchenwhitmer
#amc
#dreamdoublemask
#doublestandards
#educate
#wewantaseason
#getoutthevote
#xarah
#lovebirds
#makersgonnamake
#preventionsaveslives
#selfies
#openohionow
#wewillsurvive
#itsthelaw
#onlinemarketing
#floridakeys
#covidisnotahoax
#outnow
#diymaskchallenge
#vincebungo
#publichealthhaiku
#zanzibarquarters
#justiceforgeorgeflyod
#dumbasses
#beachcoverup
#quarantineactivities
#colliercounty
#outdoordining
#humans
#weareessential
#helpstopthespread
#ems
#staycool
#environment
#retweeetme
#stayhomeworksafe
#activewear
#coronaviral
#recreateresponsibly
#groceries
#savetheplanet
#thisisbullshit
#dontbeajoker_wearamask
#pedsicu
#stopkillingus
#easy
#mecari
#democratsstandtall
#pickup
#makeamericasafeagain
#flattenthefear
#selfquarantined
#togetherweplay
#famous
#freespeech
#protectourchildren
#team
#trumpdeathtoll124k
#noexceptions
#cuomoforpresident
#donaldtrumpisruiningourcountry
#practicephysicaldistancing
#giveback
#asia
#stayangry
#horrormovies
#bikiniseason
#stayhomeifyoucan
#epidemiology
#startup
#trumpisanationalsecuritythreat
#cov19
#mlsisback
#4moreyears
#violence
#trumpdeathtoll
#sustainable
#youcandoit
#tuesdaytip
#trend
#masksarewornforthesafetyofothers
#protected
#asu
#patientsafety
#loveinthetimeofcoronavirus
#nomorelockdown
#producer
#republicansagainsttrump
#heroesneedmasks
#cutemask
#preorders
#healthtips
#yoda
#coolmask
#opinion
#scienceoverpolitics
#withme
#billgate
#kungfluvirus
#safesex
#togetherwearestronger
#nwark
#wtp2020
#masksnowmondays
#promotion
#barackobama
#wedidntstartthefire
#fanart
#fashionfacemask
#bantedcruz
#safeopenready
#opentheeconomy
#stophateforprofit
#covid19safety
#fuckcancer
#usps
#gaiter
#maskmandatenow
#nyclockdown
#lala2020
#silentmajority
#gratefuldead
#whereishenry
#fitfam
#maga2020landslidevictory
#biologicalwarfare
#waco
#mainstreammedia
#saveourstages
#findvanessaguillen
#swimsuits
#ppeforall
#selfportrait
#recallducey
#customdresses
#joecool
#dragqueen
#covid19prevention
#songwriter
#funnyvideos
#disaster
#shieldsup
#sdcc
#willandjada
#sjsharks
#emergencymedicine
#coloradosprings
#pattern
#ivankatrump
#trumpisafailure
#kickstarter
#stlcards
#hospitalizations
#liondog
#emergency
#studentslivesmatter
#naturalhair
#trumpincitesviolence
#elite
#peopleofwalmart
#color
#goducks
#protectourteachers
#ptsd
#flagstaff
#npr
#summerreading
#represent
#wordstoputonmasks
#mustread
#trumpcovidfails
#keep6feetapart
#madejustforyou
#smdh
#rockies
#co
#plussize
#website
#blackbusiness
#eshakti
#darwinism
#hustlerhoneys
#freemasks
#listentodrfauci
#longbeach
#kind
#cuomokilledgrandma
#entanglement
#typhoidtrump
#growth
#gestapotrump
#wecandothishouston
#navyvet
#crisismanagement
#donations
#moreliesmoredie
#costcoken
#play
#stopcomplaining
#trustanurse
#taylorhairstylist
#wearamaskflorida
#ifeelthreatened
#trumpdeathtoll150k
#vipmediastyle
#masksrunhealthy
#vets
#maskformotherdaughter
#tourists
#payitforwardlive
#republicanparty
#instadaily
#covid19reduceinfection
#transplant
#sciencedeniers
#heart
#byedonjr
#ridiculous
#traversecity
#poc
#paris
#trumpwearsadultdiapers
#areyoureadyforaride
#northwestarkansas
#childabuse
#childrenslivesmatter
#security
#designermasks
#coronavir
#awesome
#maskupwv
#peacefulprotesters
#amaalliance
#lgbtqpride
#cbs
#carlsbad
#tuesdaytips
#getoutdoors
#nocoronavirus
#mothersdaygift
#whyimask
#p2
#supporthealthcareworkers
#keepgoing
#sociopath
#beautifulday
#wearfacemask
#civicduty
#travelconfidently
#tiger
#stayhomestayhealthy
#goputamaskonit
#trumpcoronavirustestfailure
#elpasostrong
#courage
#prince
#arrestfauci
#capitalism
#complicit
#facemaskforsale
#dontbelikedonald
#fakechineseviruscrisis
#fc16
#lastword
#weehawken
#warning
#lajollaivf
#responsible
#peaceandlove
#eldoradocounty
#okboomer
#donotcomply
#fourmoreyears
#transit
#jazz
#polkadots
#sustainability
#childcare
#whitepeople
#hustlerbaltimore
#onlyintermission
#floridaflu
#wearamasksouthwestflorida
#tulsaflop
#nationalsecurity
#pandemicresponse
#traveling
#3ply
#babies
#mua
#mls
#clickitorticket
#doingourpart
#astoria
#chill
#coveryourdamnnose
#weed
#preexistingconditions
#worktogether
#boutiquefashion
#boomer
#gtfo
#deepstateexposed
#localgov
#shreveport
#reopenourschools
#mydayinla
#trumpsucks
#fantasy
#covod19
#hazardpay
#kiss
#bountiesforkillingustroops
#lnk
#luxurymask
#astrology
#fridayfunday
#yakima
#reopenvirginia
#behindthemask
#laketravis
#trumpownsthiscrisis
#kanye2020
#tartanmasks
#delaware
#sweden
#barber
#bepartofthesolution
#inslee
#forcacovid
#spreading
#covid19hoax
#independence
#badass
#sars
#grandpoobah
#fall2020
#dictatorsisolak
#maricopacounty
#tn
#maker
#nomuzzles
#itsnotahoax
#summerfun
#staysixfeetaway
#ktsu
#nomuzzleforme
#rayshardbrooks
#nogoggles
#covid1948
#halloween2020
#strength
#avoidlargegatherings
#astros
#girlpower
#arrestwexner
#seatbelt
#drfauciisright
#july4thweekend
#federalmaskmandate
#cottonfacemask
#scan
#houstonfoodie
#saltlake
#likeachamp
#gators
#impeachedforlife
#podcasting
#wearitproud
#ukcoronavirus
#coronalife
#stayapart
#masksofinstagram
#fortlauderdale
#thatisall
#makeamericasmartagain
#newzealand
#blackisking
#bling
#casavega
#hotspots
#livepdnation
#patriotsunited
#ironman
#tacos
#knoxville
#luvnolamasks
#selfcaresunday
#viruses
#globalcitizen
#goodvibesonly
#shirt
#masksmakesense
#votebluetosaveourlives
#swim
#not
#abortion
#readabook
#cutecats
#suitup
#preventcovid19spread
#trumpsfault
#taos
#kidsincages
#etsyinspiration
#transisbeautiful
#falseflag
#kagmask
#doctorsonlypressconferences
#cartoonist
#charlottenc
#mylifematters
#truckdrivers
#mosaic
#marines
#wrong
#hike
#july1st
#statusquo
#afyainaction
#dontbethatguy
#cltgives
#dope
#madmax
#jaws
#djgenerallee
#dayparty
#breckenridge
#iran
#aviation
#behuman
#danpatrick
#creepy
#enjoy
#rafa2020
#facialmasks
#leo
#extendlockdown
#ronaisreal
#ignorancekills
#itsnotoveryet
#getoveryourself
#wearamaskcorrectly
#casualwear
#summerwear
#lasvegaslockdown
#adidas
#darktolight
#reopencalifornia
#photoshop
#dancer
#moronavirus
#protectyourcity
#wherearethemasks
#governorandrewcuomo
#dogood
#lakeoftheozarks
#protectyourspace
#mke
#teamdl
#protesting
#easterbunny
#reusablefacemask
#sciencenotsilence
#youareloved
#ronnagate
#gitmoisstaffedandready
#arizonastrong
#besafeeveryone
#cocktails
#firstworldproblems
#civilliberties
#chargerstrong
#voterfraud
#ludlowvt
#comicbook
#freedomofchoice
#wearyourgloves
#ms
#fire
#selfless
#child
#scary
#hate
#chiefskingdom
#crew96
#communication
#austinartist
#staff
#covidupdate
#dumbdonald
#injustice
#jimmizetv
#beinformed
#community4community
#healthcarehero
#karensgonnakaren
#blackart
#czechthecurve
#themaskedsinger
#respecteachother
#maskupboyz
#duceygoosey
#freedomofexpression
#reopeningamerica
#selfishpeople
#stopcoronav
#norespect
#barbie
#donateblood
#cardigan
#goth
#blacklifematters
#obamadayjune14th
#handcrafted
#georgefloydwasmurdered
#blackoutday2020
#customized
#realwomen
#nothanks
#gomaskyourself
#teambiden
#society
#living
#dragrace
#camo
#homelessness
#sex
#freedoms
#ripgop
#insurance
#6ftapartnotunder
#bunny
#gestapo
#justiceforahmaudarbery
#training
#crownroyal
#ivoted
#maskupde
#beselfless
#runningisnotcancelled
#pa01
#spreaders
#clothes
#rockthemask
#thinkaboutit
#bealeader
#utahcares
#breastcancer
#maskupus
#masksaredangerous
#dabundletrap
#cars
#risk
#trumpisachild
#kpop
#plasticsurgery
#msmistheenemyofthepeople
#nullification
#agitators
#bedifferent
#coronacretins
#photoshoot
#restoreillinois
#service
#saints
#justiceforbreonna
#detroithairstylist
#headlines
#nameastadium
#setanexample
#protestsafely
#wearedonedying
#endthelockdowns
#trustthescience
#mcsally
#covidlies
#parcka
#streetstyle
#nursesrock
#houstonwecandothis
#nodegree
#masksformen
#orleg
#staythehellhome
#anarchists
#voteoutthegopcowards
#tarareade
#hardofhearing
#respiratory
#daycare
#lockdowneffect
#wearamasksavetheeconmy
#stayhomeohio
#grifterinchief
#byefelicia
#civilwar
#wamyff
#michaelmyers
#glendale
#gocougs
#covidchic
#discount
#keepotherssafe
#bc
#missourimasklaw
#tatted
#bcsm
#boulder
#annemarieprice
#botanical
#masks4community
#ripdonaldtrump
#kidslivesmatter
#covid19update
#keepiton
#mandatemasksnow
#machinewashable
#comfort
#rose
#deathtoll
#sew
#hereforyou
#wearamaskusa
#stayextrasafe
#georgefloydmurder
#influencers
#plantbased
#event201
#drag
#peru
#icare
#singapore
#dstinsolidarity
#maskonohio
#votedemocrat
#sixfeetapartorsixfeetunder
#blackmask
#markofthebeast
#fredo
#teamplayers
#pottery
#allthingscorlis
#thealienist
#facemaskcouture
#doyourpartorl
#il
#domainnames
#covidkim
#togo
#rapper
#socialdistancedining
#colortattoo
#hoosiers
#racismmustfall
#maskuporegon
#facecoverus
#gross
#collegelife
#richardwhitley
#trumpwearsmask
#mitchmcconnell
#patriotsunite
#mttogether
#morningmadness
#doglovers
#workyourmask
#takecareofyourself
#stayin
#train
#nolaartists
#natitude
#fridakahlo
#weship
#coughing
#quaranteam
#independencefromtrump
#3ws
#lysol
#gdp
#woman
#normalizemasks
#washyourpaws
#animals
#willcotn
#customstyle
#crosstalk
#donuts
#bye
#mntwins
#survivor2020
#washoecounty
#onealbuquerque
#nonmedicalmasks
#commongood
#kook
#threadless
#criminalgop
#lenoxhillonnetflix
#sewcialdistancing
#oppression
#wearagoddamnmask
#wvu
#votecornynout
#stayhomestaystrong
#binkagirl
#wip
#thevillages
#beasuperhero
#clothingwithacause
#sparetail
#covid19out
#abc
#lifestylewear
#leisurewear
#yogawear
#liberalhypocrisy
#gotmask
#army
#kens
#sun
#reiders
#bevigilant
#1918pandemic
#youcantoo
#murdermostfoul
#imwithher
#punkrock
#discrimination
#mondayblogs
#theatre
#personalized
#filmmaking
#disinfectant
#writersofinstagram
#barlivesmatter
#recallbriankemp
#stpete
#keywest
#maskmyass
#promask
#remember
#swag
#livesandlivelihoods
#earthquake
#dentist
#twd
#reaper
#criminals
#lapd
#cadetbonespurs
#weshallovercome
#healing
#coronavid19
#gettingtoorange
#fuckbillgates
#wildlife
#trumphatesscience
#epsteincoverup
#demonsemen
#digitalmarketing
#diversity
#politicsonmymind
#piecefuldesign
#redshirt
#notdyingforwallstreet
#colors
#inclusion
#arrogance
#maskoffmonday
#fucovid19
#voteearly
#streetphoto
#eo
#themaskedoutfit
#pumpkin
#nh
#covidruinseverything
#brand
#staytuned
#dangerous
#report
#minneapolisprotests
#covidcouture
#rise
#cuomoprimetime
#events
#unacceptable
#trustgod
#subscribe
#die
#punk
#lifeatatt
#tinnitus
#economic
#makemedicalmask
#masksforeveryone
#dumptrumpdaynov3
#ict
#planet
#criminalinchief
#criminaltrump
#powerrangers
#djs
#covidtimes
#tesla
#shabbychic
#rosetattoo
#athensga
#sd
#itworks
#heros
#elections
#ccot
#precautions
#shermanoaks
#nope
#keepyourgermstoyourself
#nationalnursesday
#tiktokteens
#rafa365
#breathable
#meangirls
#mustache
#flyeaglesfly
#riverside
#noshirtnoshoesnomasknoservice
#book
#namaske
#acne
#focus
#vitamina
#inelkhartco
#pedogate
#herecomesthesun
#ratl
#stopthelies
#goyaboycott
#nintendoswitch
#wearafacecovering
#thursdaythought
#winwin
#anchordown
#beatcovid19inmt
#dinosaur
#bunkerbitch
#lockdownextended
#impeachment
#vaccinessavelives
#facepalm
#ceramics
#marxist
#maskupphoenix
#togetherforflorida
#the
#butterflies
#pug
#capecoral
#stepup
#standtogether
#tiktokdown
#boycottdisney
#maskdesign
#studentsfortrump
#foryou
#rosietheriveter
#upcycledmask
#trumppence2020
#beyou
#healthcareheros
#beyourself
#redpill
#stateofemergency
#billionshieldschallenge
#fightagainstcovid19
#starwarsday
#weston
#wecanallbeheroes
#herdimmunityismurder
#datenight
#stayawayfromme
#patiodining
#spreadhope
#teespring
#mexicanrestaurant
#lovelife
#happyweekend
#goodmorningtwitterworld
#streetphotographer
#iamgettingsotiredof
#openingday2020
#apparelnbags
#superdog
#boymeetsgirl
#hookem
#1milliongraves
#onlinelearning
#doingourpartco
#survivorcorps
#infections
#newarrivals
#hoodie
#optoutside
#progressive
#maskslackers
#iloveyou
#fashionstatement
#bostonstrong
#coloradostrong
#notdying4wallstreet
#dermatology
#spread
#glendaleaz
#3plymasks
#shelteringinplace
#wereopenschoolswhen
#eattherich
#livepd
#sfso
#pandemicin5words
#magamoron
#impeachwolf
#jetblue
#trumpsgenicide
#universalorlando
#mtfu
#fuckyourmask
#puppylove
#whitehouseoutbreak
#godhelpus
#muzzle
#geek
#prayer
#facesofcovid
#nomasksnv
#cityoffranklin
#daca
#goodgrief
#citizens
#right
#denial
#crisiscommunications
#inspirational
#arizonarally
#agenda
#haikudaily
#abq
#recallkatebrown
#votered2020removeeverydemocrat
#essentialworkersaresuperheroes
#coolmasks
#serialkiller
#fridaynight
#phaseone
#fakescience
#pos
#unfittobepresident
#hellokitty
#getout
#tv
#privacy
#ilovenyc
#agbarr
#behumannotpolitical
#beapatriot
#ncgov
#drfauciwontliefortrump
#makeitfashion
#uabunited
#available
#reminder
#maskupky
#flushot
#hairdressers
#tattooart
#masknazi
#rupaulsdragrace
#wallart
#juststayhome
#kitchen
#keepmovingforward
#phoenixaz
#amen
#canon5dmii
#darknessintolight
#wearafreakingmask
#vitaminc
#blackpodcastnetwork
#txpoli
#healthequity
#newyorkstateofmind
#losertrump
#onlineclasses
#protectyourcommunity
#bigbrother
#womeninstem
#montgomery
#dougmittelman
#ohioans
#craftwithcare
#fly
#catmask
#danburyyouthservices
#intelligence
#wedding
#childreninneed
#trumpdeathtoll131k
#nomaskers
#haikusbymonica
#defunddewine
#tamarbraxton
#protectyourfamily
#criticalrole
#fslattheflagship
#stopthepanic
#wearamaskswfl
#walterreed
#mercari
#infectioncontrol
#masksarentpolitical
#k12
#shopsmart
#weekendwisdom
#covidsafety
#summerofsafety
#anythingbutbadnews
#drsmotrich
#amyklobuchar
#proud
#nike
#nocovid
#queer
#bidenklobuchar2020
#maskscam
#keepthelockdown
#workplacesafety
#gamers
#justsaynotomasks
#socialmediaday
#pushthecurve
#helpsavelives
#emt
#thejoker
#authors
#healthyatwork
#buyhandmade
#coveryourfaceholes
#jenniferaniston
#endthisnightmare
#1984isnow
#sisters
#digitalsoldiers
#trumpisacriminal
#concert
#summerstyle
#occovid19
#closeschools
#michaeljackson
#cityofyes
#safetytips
#photos
#birds
#musicaltheater
#zombie
#thinkaboutothers
#canadaday2020
#ocmd
#maythe4th
#lenoxhill
#gcph
#masks4chi
#benghazi
#maskextender
#hurricane
#staysane
#watercolor
#lawyers
#theoldguard
#wearpants
#sharethelove
#beyonce
#choices
#projectstrongertogether
#bigonlittlerock
#watchmen
#stayfit
#soulfishcafelittkerock
#slowdown
#actors
#wwg1wga_worldwide
#badbreath
#playsafe
#stayathomechallenge
#song
#chefsforamerica
#deadly
#accessibility
#ghostbusters
#7pm
#bubbawallace
#tat
#dpanow
#covidfree
#stayopen
#giftsforkids
#docsneedgear
#cartoons
#restartpartners
#comment
#fuckthepolice
#maskuplr
#brushyourteeth
#banthebandana
#animalprint
#magavirus
#normalpeople
#management
#feedingcle
#scpol
#random
#placercounty
#7pmcheer
#emmetttill
#midtown
#domainsforsale
#trumptrain
#darkfantasy
#helpushelpyou
#fuckcorona
#demcastsc
#standupmichigan
#maskfashion2020
#speakingout
#ken
#canceltrumpstulsarally
#onetermtrump
#lionup
#100daystogo
#silverlining
#swampydon
#flatearth
#maskformask
#beahelper
#twitterforgood
#ugh
#profitsoverpeople
#census
#maskuphsv
#dotard
#justsayno
#hbcu
#boycotttrumppressconferences
#glitter
#theprincessbride
#fakechristian
#annarbor
#openthecountry
#flowerlover
#nomaskpayafine
#greenpoint
#mourninginamerica
#tmobiletuesdays
#heb
#bobcatfamily
#txstrespect
#keepingarizonahealthy
#trumpisamoron
#wipolitics
#pedowood
#maskplus6
#wearescrewed
#trumpism
#protectourcommunity
#maskorder
#prek
#seeyousoon
#shopnow
#trumppresser
#shitisreal
#maskswag
#lashdripp
#tips
#impact
#safetravels
#thelincolnproject
#closethebeaches
#lincoln
#dogowner
#dekalbcounty
#petowner
#edchat
#marchforourlives
#doyourpartstayapart
#putonyourmask
#wethenorth
#covidconsciousbusiness
#homemadefacemask
#endthelockdownnow
#learnthroughmaking
#maskpolice
#lockdownuk
#bestfriends
#putinsbounty
#trumpcoronavirisfailure
#respiratorytherapist
#quarantinebirthday
#ye
#robmob
#justiceforahmaud
#atlanticcity
#akleg
#endcovid
#thegoodbook
#corrupttrump
#dropdeadcuomo
#livelongandprosper
#nickcannon
#recycle
#trumptrain2020
#spencerkarter
#parade
#modeling
#blmmovement
#cancelled
#newyorker
#givethanks
#bulldog
#dountoothers
#stayingathome
#nursesweek2020
#wallstreet
#gokingsgo
#learn
#seahawks
#masksarestupid
#summerheat
#maskulinity
#trumpskillingus
#fl18
#transmission
#protectivemasks
#maskhack
#pammj
#fvckthefourth
#hamptons
#maskupminnesota
#personwomanmancameratv
#clintonbodycount
#ipledgecolumbia
#muellerreport
#koolaid
#25theamendmentnow
#tyrant
#applewatch
#burbankca
#pokemon
#gocubsgo
#seniorliving
#endlockdown
#fridayfun
#heat
#bolsonaro
#opennj
#llap
#mattgaetzisatool
#plants
#nomasksnevada
#kickcovid19out
#handkerchief
#wwg1wwga
#latinamerica
#chattanooga
#nypause
#wwi
#maskupnowchallenge
#covid19ct
#cactus
#aerosols
#reservations
#foodforthought
#patent
#coronaupdates
#sewingcircle
#maskmadness
#drinkstogo
#floridiots
#stayhomepa
#besafeout
#parestaurants
#pleasert
#womenempowerment
#newyorktimes
#heynext
#promo
#stickers
#union
#weneedeachother
#californiaforall
#clustertrump
#worldhealthday
#memesdaily
#ebola
#quarantineart
#bakers
#neosoul
#podin
#mountainlaurel
#stateflower
#teamfauci
#boonenc
#danakeatoncollection
#covidhumor
#covid19response
#sunnyday
#nomasknovaccine
#knowyourstatus
#literacy
#jersey
#westonfl
#xennial
#joinus
#billgatesbioterrorist
#fm4mn
#santabarbara
#facediaper
#michiganprotest
#dovenews
#cancersucks
#reseller
#nempls
#ohiostrong
#maskupbuttercup
#ppartworkexclusivemask
#stayhomewhensick
#mycovidstory
#endgunviolence
#trucks
#twitchstreamer
#wearadammask
#titanup
#socialcontract
#traitorsamongus
#enjoylife
#bar
#justwearadamnmask
#rona2020
#casket
#democratslie
#etsystore
#transformers
#togetherwemove
#fuckit
#jewelry
#jsquick3
#wocpodcasts
#weare
#dontbeagohmert
#snapchat
#easterweekend
#safeheaven
#covidisnotover
#socute
#tulsacovidfest2020
#prescott
#stablegenius
#xoxo
#covering
#chronicpain
#representationmatters
#trust
#cosplayer
#breckstrong
#imperialbeach
#myhandsarenoturhands
#presidential
#sunnyjenni
#facialcoverings
#copd
#international
#speakerpelosi
#wedeservebetter
#becausescience
#graffiti
#teacherslivesmatter
#aztogether
#marytrump
#wnba
#bostonathlete
#mountainstrong
#hateisavirus
#yes
#staysafeandhealthy
#nativeamerican
#masksforindia
#coronawarriors
#queencreek
#charliebrown
#scrappyproducts
#greennewdeal
#demcasttx
#maskupak
#blackpanther
#safetysolutions
#healthyhome
#nomailinvoting
#maskupbrand
#hackthepandemic
#shitshow
#freedomisntfree
#rnc2020
#afghanistan
#haha
#themask
#lake
#youwerewarned
#coronamasks
#thepotterystudio
#unmasking
#richmondca
#biking
#selfietime
#bandanas
#madewithlove
#fight
#tellsomeoneyoulovethem
#imnotashamedtoadmit
#metecachenez
#laveminnoutanpri
#wearamasktexas
#getittogether
#madison
#laveminnou
#copingwithcovid
#stopthesource
#chronicles
#hewenttojared
#fauxnews
#staycation2020
#iwearmymask
#personalresponsibility
#keepyourdropletstoyourself
#duceyfailedaz
#asheville
#shutupkaren
#virtuallearning
#nycsubway
#nerdlife
#mascot
#americanflag
#cowardinchief
#maskupalabama
#antifadomesticterrorists
#coup
#wearafaceshield
#homecooking
#infographic
#resignabbott
#lavemainnou
#gymlife
#marcthenarc
#sailormoon
#youth
#testgate
#girldad
#7pmcheerforcareworkers
#womensupportingwomen
#usacoronavirus
#nomaskneeded
#vanillaice
#bodybuilding
#june
#dadlife
#steampunk
#givingtuesday
#blmprotests
#gunviolence
#theartist
#harmreduction
#saturdaynight
#microchip
#makeyourownmask
#thisisnotahoax
#poker
#housemusic
#youcanbeahero
#planetfitness
#kpopstans
#dstfreedom
#policeviolence
#beachday
#buildbackbetter
#fruit
#baby
#greysanatomy
#emoji
#rememberthe147k
#instigators
#covidmasksewing
#honeymoon
#plaid
#austinactor
#bmorehustlerclub
#wearaseatbelt
#hotels
#order
#faucifirstpitch
#cristobal
#maskupuams
#openohio
#mybodymyrules
#kimberlyguilfoyle
#willnotcomply
#bearcatfamily
#kindlymask
#foodies
#nutrition
#goarmy
#visualizelove
#phillies
#pay
#norestrictions
#yourvoteisyourvoice
#worklife
#audiologist
#voterid
#ourvoicematters
#gijoe
#bluelivesmatters
#sandiegocovid19
#liescostlives
#diefortrump
#over40
#gayboy
#albuquerque
#drfauciisahero
#maskupdc
#hiphopmusic
#earth
#questionoftheday
#retailtrends
#wth
#shitsandysays
#birthcontrol
#istandwithtrudeau
#cobra
#depop
#unhealthy
#churches
#freddiemercury
#harlem
#nohate
#westchester
#11thhour
#donatelife
#lashartist
#bitmojimaddow
#opentheschools
#trumpisamurderer
#maskstyle
#danmaples
#covd19
#human
#nocovid19
#2020sofar
#transpeoplearerealpeople
#highered
#mothersday2020
#beardgang
#junevibes
#veggies
#wolvesup
#humanityforward
#memories
#disneyplus
#domainnameforsale
#lockherup
#healthfreedom
#disinfectantdonnie
#domains
#karatbars
#progress
#information
#fleetfeetcolumbus
#whodat
#abolishthepolice
#getalife
#maskmemes
#peoplefirst
#mural
#masktfup
#freemask
#firstresponder
#theoc
#rockon
#flipitblue
#hashtags
#primarycare
#masksforkids
#pollution
#disneyprincess
#mindyourownbusiness
#hemp
#voteforjoe
#economics
#co2
#amazonprime
#bass
#fourtweenty
#protectrespectsbc
#thingsiwillmissaboutlockdown
#house
#eminem
#redstate
#dontpanic
#longhair
#convention
#openeverything
#trumpdeathtoll81k
#lupus
#worldwarc
#dontdie
#disabilityrights
#puppet
#wearyourfacemask
#returntoschool
#10yearsofonedirection
#vinyl
#disinfection
#naturelovers
#covid19isnotadeadlyvirus
#nativeamericans
#returntoplay
#safetyforall
#justbreathe
#ttrpg
#branchcovidians
#lockdownnow
#letfreedomring
#sixfeetunder
#1treeplanted
#gowns
#foxandfriends
#whyiwearamasksa
#moneylaundering
#govenorholcomb
#teens
#whyimaskup
#idrather_thanvotefortrump
#naruto
#shopstarlow
#pandumbic
#theykeepplayin
#disclosure
#votela
#votebymailla
#guidelines
#facemasksforall
#lds
#businessnews
#gotmaskok
#annearundel
#coronaviruscrisis
#november2020
#misogyny
#grocerystores
#stores
#singersongwriter
#cowboys
#gamergirl
#zombies
#crookeddonald
#skin
#playlist
#redstates
#fools
#hrc
#animation
#whitefragility
#jewslied
#vss365
#dementia
#startups
#neleg
#respectscience
#normalnotnormal
#masskholes
#bcpoli
#tweets
#listentothescientists
#hats
#in
#a2gether
#theoffice
#honeywell
#merchandise
#kanye
#statewide
#nashvillestrong
#cybersecurity
#std
#justiceforbreonnatalyor
#bidenforpresident
#designermask
#dontbeasheep
#democratic
#uted
#protectworkers
#doc
#dobetterbebetter
#inspire
#nyt
#universalbasicincome
#all
#impeachedtrump
#coronachronicles
#ladem
#stellaimmanuel
#transwomenarewomen
#americansaredying
#rino
#bathingsuit
#giveblood
#maskdesigner
#coveryournoseandmouth
#mkultra
#codvid19
#ccpchina
#boredinthehouse
#trumptheworstpresidentever
#twitterhacked
#spreadthisnotthat
#knowthefacts
#dreams
#invisibleillness
#nofacediaper
#killthevirus
#outdoor
#lbgtq
#hug
#bearcats
#stopantivaxviolence
#supergirl
#funnyvideo
#newarrival
#aries
#dadsoftiktok
#rhobh
#covidheroes
#mail
#1984in2020
#7pmthankyou
#minneapolisriots
#cherries
#magarallies2020
#funnyfacemask
#mandala
#wearamaskkaren
#equity
#keepsmiling
#msu
#atheism
#newmusicalert
#mirror
#hillsborough
#ky
#centaur
#bewise
#tea
#redsoxnation
#mo
#fluffyfunkopop
#savegeorgia
#thetruth
#handsanitizers
#grabandgo
#goggles
#covid1
#entitlement
#athletes
#coronabeer
#jada
#sewingbee
#minimizemixing
#sanitizers
#frontlines
#chriswallace
#hydroxychloriquineworks
#maskupcuomo
#fuckoff
#wearamaskla
#kbf
#silkwormink
#graduation2020
#stoppolicebrutality
#masksareuseless
#billsmafia
#napa
#isolationlife
#poolside
#fmrevolution
#vimeo
#healthyhair
#writerlift
#peoplesuck
#maskspreventyouspreading
#etsysale
#forfuckssake
#staycalm
#alternativefacts
#togetheral
#flipflop
#stay6ftapart
#humantrafficking
#triggered
#runchat
#mntrades
#apocalypse
#noise
#earwax
#wearingmasks
#covid19florida
#indigenous
#wearyourmasks
#asl
#ohiostate
#listentothedoctor
#georgefloydprotest
#alohafriday
#stopthevirus
#donotcongregate
#johnlewisrip
#wegotyou
#showsomerespect
#californiacovid19surge
#maskprotection
#humanresources
#french
#pencepandemic
#letsgopens
#breathalyzer
#voteforchange
#lcsm
#sadbuttrue
#justice4mia
#dogs4biden
#twittereditbutton
#dailynews
#nobrainsnomask
#bookstagram
#sustainablefashion
#seriouslywearamask
#pma
#berniesanders
#bee
#covid9
#dtg
#viralinfections
#crafty
#dying
#trumpdeathtoll85k
#portlandmoms
#palmspride
#bully
#elijahmcclainwasmurdered
#costcocares
#latina
#maskupworld
#dontbeadouche
#traitors
#southpadreisland
#skincancer
#buckscounty
#sociald
#masksongeorgia
#covid19nh
#womeninbusiness
#nuyuirisk
#legalizeit
#jesussaves
#thankyouessentialworkers
#calaveras
#south
#opensource
#winner
#rules
#orderyours
#parler
#closetheschools
#zerowaste
#donn
#snl
#banned
#ecmo
#blackpink
#jellybellyfriday
#city
#chaz
#civildisobedience
#saveamericastoptrump
#convid19
#reports
#trumpvirustestingfailure
#demilitarizethepolice
#trumpspussyneck
#justiceforfloyd
#midwest
#safely
#peopleoverpolitics
#selfdefense
#nhlbruins
#hcsm
#suckitup
#makeamaskwearamask
#iq45
#bioweapon
#covidcrisis
#masksforcovid
#alwaysforward
#livelife
#tutorial
#demcastga
#genius
#protectyourneighbors
#rain
#familyfun
#neverestablished
#smoking
#lakotasioux
#legend
#larrykudlow
#prevent
#publichealthcrisis
#bubonicplague
#kane
#dontbeaknucklehead
#spartanswill
#sisepuede
#danakeaton
#fema
#inthecle
#blacklivesstillmatter
#nomasknomoney
#pregnancy
#movingforward
#hospitality
#wutang
#bear
#savefootball
#standyourground
#blood
#fsbrewpub
#ecommerce
#itsabeautifuldaytosavelives
#dna
#respectful
#justwearthedamnmask
#listentothescience
#hairsalon
#obamagreat
#banmasks
#youarenotalone
#mountains
#dallascowboys
#deal
#blackartists
#wings
#multiplesclerosis
#recallabbott
#kawaii
#sketchbook
#editorialcartoons
#huntsville
#bmorehustler
#allinforohio
#us1carwash
#danielmaples
#sec
#corporategreed
#leftists
#spoopy
#whatdahell
#rocknroll
#rhony
#wwii
#southwest
#masksaregreatagain
#muslim
#maskscience
#joannfabrics
#stillwater
#lips
#smalltown
#frog
#nailedit
#endoftheworld
#oh
#evidence
#skincareroutine
#newmexicotrue
#thankstrump
#tested
#masksale
#warrior
#covidrecovery
#funnymemes
#wearadamnmaskchallenge
#clorox
#thisisreal
#maskachusetts
#maytheforcebewithyou
#delusional
#ballard
#fireisland
#mayors
#allcountriesmatter
#foodservice
#allofus
#americansdie
#internet
#gfy
#itseasy
#gaslighter
#covid19fl
#stoptheinsanity
#surgery
#fairfight
#masksonflorida
#dontkillgrandma
#robordonez
#billofrights
#malignantnarcissist
#nopants
#itscontagious
#documentary
#gratefulstateofmind
#nypl
#grindnation
#covidcoverup
#iowacity
#nomasknobusiness
#fliptexasblue
#pawpatrol
#fotophoto
#darknetflix
#covid19test
#estaentusmanos
#onlyvegas
#liveandletdie
#wearyourmaskplease
#wearyourmaskspeople
#resignbiggs
#williamsburg
#furries
#kayleighmcenany
#6ftback
#asd
#authorsofinstagram
#losers
#abuse
#lifeinquarantine
#lakers
#gatorswearmasks
#advocate
#doodle
#distanceyourself
#breathe3d
#brandedppe
#growforth
#athens
#lashextensions
#galaxy
#chicagofood
#tristate
#followthemoney
#breath
#donothingducey
#traitorgop
#zaza
#onyourface
#thisis2020
#classic
#preorder
#barbershop
#mymaskprotectsyouyourmaskprotectsme
#catholic
#putyourmaskon
#stayhomesweethome
#supplies
#notmebutwe
#boom
#riptrump
#omg
#fightthevirus
#gasmask
#expressyourself
#dignity
#grandtraverse
#cheerleaders
#greedoverpeople
#drink
#evidencebased
#nomandatedvaccines
#coopertheduper
#putonthemask
#dcprotests
#wafb
#fuck2020
#wbrz
#mascarillasparatodos
#theadvocatebr
#beforeandafter
#nightmarebeforechristmas
#teamky
#digitalsoldier
#deltaairlines
#whatareyoucelebrating
#redhead
#citylife
#azhie
#brokennjgop
#missing
#notoveryet
#keepbusinessesopen
#medicalprofessionals
#circus
#ittakesavillage
#trinaturk
#tuolumne
#bayridge
#quarantinecolleen
#colleentine
#covidcheer
#nkotbmom
#flipthescript
#guam
#wtpteam
#unsafe
#lawsuits
#trendingtopic
#northidaho
#horrorfam
#teamcanon
#gopagenda
#fightagainstcorona
#lace
#endpolicebrutality
#apprenticeshipworks
#mitchmcconnellmustgo
#70daysdeadlydelay
#dontmesswithtexas
#maskfascists
#notajoke
#traitorssupporttraitortrump
#thoughts
#healthyiowa
#pio
#shadesformigraine
#noshoesnoshirtnomasknoservice
#ohioansdeservebetter
#pricegouging
#forehead
#raredisease
#imwithfauci
#selfisolate
#theacesproject
#hudsoncounty
#patriotsfight
#keepussafe
#turquoise
#localnews
#handbags
#liberate
#chaos
#protectingtheheartland
#hearingimpairment
#followtheauwhiterabbit
#martiallaw
#kidsfacemasks
#irs
#maskupmichiganpledge
#trumpsupporter
#maskupchandler
#eyewear
#healthcareforall
#doctatoonz
#useyourbrain
#doctoonz
#nucleargarden
#nagloria
#nagloriatimes
#comicseries
#usmc
#rephard
#dyk
#mcac
#subpoenaobama
#calender
#worship
#uarizona
#berkeley
#socialdistancingispatriotism
#fauciyestrumpno
#greatwhiteway
#stayclean
#views
#wewillnotcomply
#endcovid19
#nodistancing
#uniteblue
#gaysofinstagram
#creeklife
#lovedones
#ecofriendly
#100thousanddead
#trendsetter
#stopwearingmasks
#stayhomeifsick
#wearehereforyou
#trilobitetuesday
#waitsixfeetapart
#covidisrealke
#enforce
#wakeupflorida
#printing
#nonprofits
#lfg
#trumpstinydick
#alleghenycounty
#fakechristians
#doublestandard
#werunsocial
#sewingmachine
#3dprinter
#gotitcovered
#notesting
#atheist
#adulting
#charitymatters
#wyh420
#dictator
#coronavirustesting
#tincycookstommyeats
#trumpgopgenocide
#earsaver
#statues
#deltashoecampaign
#blackvoicesfortrump
#noacton
#statement
#wherearetheventilators
#wellrested
#gnomes
#nobodyisdisposable
#lasvegasstrip
#maskupdallas
#killerkemp
#trumpgolfswhilepeopledie
#novirus
#livefree
#covidinblack
#publictransit
#doglover
#appreciate
#fightcovidfatigue
#crafting
#didyouknow
#narcissistinchief
#impeachphilmurphy
#covid19nyc
#covid19seattle
#incharge
#shakespearesunday
#johnlewismemorial
#power
#beards
#cometogether
#vtpoli
#masks4sale
#casecount
#siliconvalley
#houstontexas
#idontwantyourgerms
#reopeningresponsibly
#caresourceemployee
#karenoftheyear
#knowledge
#safteyfirst
#pipelineonthefrontline
#wafm
#single
#toughlove
#masks4jax
#integrity
#reusablemasks
#keepitup
#freemasksforall
#ktsustrong
#dotadoapparel
#maskshelp
#whitesupremacist
#redtabletalk
#blacklivesmatterdc
#nhv
#bestoftheday
#luchalibre
#clown
#mtgov
#ghost
#wineryvisit
#authoritarianism
#oaklandcounty
#protectourcare
#maskupphilly
#shirts
#covidiot45
#masks4america
#ftp
#canon
#covidtest
#africanprint
#travelsafely
#90s
#firefighters
#pbs
#marijuana
#masksmeanbusiness
#keepnorthiowaopen
#fqhc
#terrorists
#hannibal
#hcqw0rks
#battleborn
#to
#maskuppurdue
#wearone
#happythursday
#humankindness
#roses
#wordsofwisdom
#coneyisland
#trumpdeathtoll118k
#evansville
#hamblencountytn
#goodmorningamerica
#popart
#indiefilm
#healthierjc
#craftersagainstcovid19
#btv
#bayofpigsthing
#photographerrobordonez
#childrensbooks
#masks4medicine
#togetherasbuckeyes
#slowthecurve
#rondesantisresign
#covidnyc
#heilwhitler
#pricetize
#pandemicfashion
#tarot
#casinos
#strikeforblacklives
#goawaycovid19
#doglife
#notreatment
#dailybriefinguk
#zionsvillecares
#working
#selfisolating
#papayafilms
#stayfocused
#tulsasitin
#playitsafe
#masksonfairfieldcounty
#trumpliesamericadies
#bethechange4usa
#zelda
#demcastor
#hamiltonchn
#factsoverfear
#hhs
#maskupvegas
#jayinslee
#onehundredthousand
#rheumie
#subzero
#masksquad
#aliendna
#happyjuneteenth
#lgbtqts
#cosmetology
#maskupandshutup
#happymemorialday
#seinfeld
#nomaskmonday
#timesupbiden
#fuckthegop
#connecteducateadvocate
#amaakeepsafeandstaywell
#essentialbusiness
#boredathome
#hanesforgood
#compliance
#masksprotectothers
#gilbertaz
#30moredays
#notallheroeswearcapes
#cleanup
#tiki
#cowards
#mtsen
#masktyranny
#jesusmatters
#spreadlovenotgerms
#lyingtrump
#naples
#domainname
#washyourfuckinghands
#nopolitics
#keeptexasred
#obstruction
#washingtonians
#og
#carsoncity
#exposebillgates
#washyohands
#virginiabeach
#traitorsofamerica
#nofacediapers
#marcoisland
#revolution
#panic
#virushoax
#pipelineppe
#drivein
#standupforamerica
#zuckerberg
#numbersdontlie
#texastech
#openmassachusettsnow
#ksby
#itisnotaboutyou
#justicenopeace
#flipflops
#seacoast
#washablemasks
#shotoniphone
#makemoney4ny
#tellthetruth
#1000fine
#covid19isspreadbyaholes
#covid19outbreak
#flashback
#antivirus
#portal
#informedconsent
#selfishness
#wedonotconsent
#wearyourmaskinpublic
#itsscience
#kn95mask
#fundpublicschools
#scorpion
#strongertogetherapart
#wemustdobetter
#alltogether
#maskupescambia
#firstrespondersfirst
#practice
#thenewnorm
#boycottwinndixie
#rest
#alcohol
#staysafestaystrong
#nbabubble
#disrespectful
#rude
#boycottchina
#investigatemikedewine
#nofacemask
#sesamestreet
#goodluck
#mask4allchallenge
#grandparents
#knuckleheads
#muchlove
#dashikifashiontrends
#bipoc
#dashikinova
#dashikinovafashion
#bigfoot
#familiesfirst
#period
#nycprotests
#pandemicchallenge
#thisiswhywecanthavenicethings
#dividerinchief
#reptileprint
#trumpismorbidlyobese
#wrapitup
#covidcalifornia
#donatetocharity
#dashikimasks
#store
#covidrally
#maskhumor
#coronavairus
#starvecovid
#trumpdeathtoll127k
#rightwing
#coronaviruskills
#rescue
#protestlockdown
#magadeathcult
#trumpkillstexas
#kaga
#wearamaskstl
#2019ncov
#nobodylikesme
#skincaretips
#kevins
#superspreadersaturday
#artinthetimeofcorona
#tiptuesday
#earthfriendly
#giveadamn
#raidernation
#covidresponse
#maskedrider
#holocaust
#twinning
#lovelouder
#bkind
#mandates
#clapbecausewecare
#happytuesday
#losfeliz
#connect
#mars2020
#mychoice
#submission
#arizonans
#thereisstillavirusaround
#collincounty
#volumelashes
#semperfi
#tison
#brilliant
#crybabies
#stream
#klobuchar
#sunflower
#type1diabetes
#republicansaretheproblem
#btlm
#blackhawks
#insane
#supportblackbusiness
#flowerphotography
#climatechangeisreal
#medicaltyranny
#fathersday2020
#breonnataylorwasmurdered
#reopennyc
#tuckercarlsontonight
#dearleader
#washhandsoften
#thinkbigsundaywithmarsha
#cowgirl
#openyoureyes
#knowyourrights
#newworld
#wintersoldier
#dontdrinkanddrive
#voteinpjs
#t
#timeforchange
#covid2ndwave
#slainte
#coronasecondwave
#sunscreen
#puppies
#gopats
#somerville
#google
#looney
#americanidiot
#ar
#trackinghardship
#institutefhw
#doitright
#tulsamassacre
#actonma
#longhaulers
#goodfriday
#thefinalsolution
#travelgururob
#mtpdaily
#coverbliss
#posca
#rctid
#xd
#coronavirusmeme
#feelthebern
#noiseexposure
#maskonvt
#phonecases
#batikfacemask
#austintexas
#forthehome
#3m1860
#hearingaids
#senryu
#yomequedoencasa
#medicalmarijuana
#parent
#donnyyoureoutofyourelement
#clinton
#bodyart
#dontberacist
#lego
#ihaveabreathingproblem
#rememberthe144k
#spike
#hhn
#happypridemonth
#believefauci
#untiltomorrow
#southlaketahoe
#librariesareessential
#onemission
#fucovid
#anniversary
#loveothers
#dividedwefall
#turncongressred
#judge
#flames
#besafestayhome
#protectthechildren
#murphyisthevirus
#f1
#plaguerats
#westpoint
#worldwari
#coved19
#wearamaskforme
#costcostrong
#latino
#topimpanation
#stimulus
#etsygifts
#hippie
#maskwearersaroundtheworld
#asshat
#stoplying
#hydroxychloroquineworks
#phdlife
#bettertomaskthantopresume
#voteinperson
#likeforlikes
#blues
#spanish
#medicalmask
#80s
#wholiedpeopledied
#maythefourthbewithyou
#invokethe25thamendmentnow
#dinosaurs
#georgiaalive
#veteransagainsttrumpandbarr
#darkknight
#forwardtogether
#peaceful
#record
#springfieldmo
#womeninmedicine
#giftformen
#soldiers
#savedemocracyfirebarr
#thisismycrew
#dbacksaresafe
#beachfashion
#disneysprings
#turnamericared
#district13
#sd13
#cardiotwitter
#alleyesonkentucky
#crazykaren
#doordash
#maskupscottsdale
#ubereats
#somegoodnews
#wastate
#supportlocalsafely
#factsfirst
#pmjoy
#cancersurvivor
#voiceover
#coronavirusvaccine
#ice
#antibodies
#believewomen
#comeonman
#taiwanishelping
#nocure
#dearcustomer
#protectyourlovedones
#aldi
#bigbear
#handmadegifts
#americanexceptionalism
#cincyregion
#redisetgo
#wwenxt
#whocaresforus
#laredo
#swimcoverup
#bitchute
#keepkidssafe
#coronavirusus
#iamthezootoday
#mypresident
#consideration
#asianamerican
#treatyourself
#stillapandemic
#ibstrong
#speakupforsocialdistancing
#comicart
#bears
#pilyq
#disneyworldreopening
#streamer
#iwearamaskfor
#europeanunion
#domesticterrorists
#protectourseniors
#buffoon
#suckitupbuttercup
#pediatrics
#togethernewhaven
#womanownedbusiness
#maskers
#steelers
#stonerfam
#trumpisthevirus
#heroesofcovid19
#families
#tunic
#wearingmaskssaveslives
#shutdownaz
#wayfair
#verzuz
#catboxsunday
#positiveenergy
#kamloops
#fish
#healthcareprofessionals
#tabletennis
#navajo
#coronavirusmassachusetts
#portraits
#stayhomemassachusetts
#reopenevansville
#spring2020
#sandrella
#encorejewelleryandsewing
#dailybriefing
#customers
#anything
#ivegotyoucovered
#pokemongo
#homegym
#pelosimustgo
#maskuphennepincounty
#debate
#notasheep
#deathpanels
#guilty
#beatcoronavirus
#costcoshooting
#the100dayproject
#father
#getbacktonormal
#istandwithbubba
#cagrown
#voteforbiden
#physicaldistancingsocialintimacy
#considerate
#disasterrelief
#elements
#maskupnm
#protecttheelderly
#cardinals
#freeamerica
#butmakeitfashion
#deathbyducey
#warriors
#lincolnpark
#barista
#pnwlife
#texasmedicalcenter
#camouflage
#yourlocaliddoc
#cure
#important
#toys
#murderers
#stayhomestaysafestayhealthy
#gocards
#washyourhandschallenge
#trumptards
#inconvenienceisnotoppression
#lifehack
#worldemojiday2020
#rebel
#covidisntover
#drone
#newmask
#elitist
#handmadegift
#imakethemlaugh
#reddit
#mnufc
#follome
#beadecenthumanbeing
#marvelcomics
#craft
#blackandwhitephotography
#taiwanisnotchina
#fedex
#stylist
#newyorkcityduringthecoronaviruspandemic
#spreadjoynotgerms
#mnmighty
#dinein
#nightlife
#motivate
#bidenklobuchar
#fineart
#ps4share
#stylestories
#tourdecouch
#nbatwitter
#bfmwv
#profitoverpeople
#lockdownlife
#wirbleibenzuhause
#got
#istandwithjennifer
#required
#centralvalley
#seoul
#message
#handwash
#citizen
#herewego
#canonphotography
#lead
#facemasklife
#brasil
#masktogether
#thankyoufrontliners
#extendui
#stayhomeyear2020
#hashtag
#stlmade
#protectvegas
#sisolak
#dougduceyfailedarizona
#intubation
#sales
#maskupiowa
#txst
#digitaltransformation
#chicagofoodie
#persona5royal
#astrological
#leningradlindsey
#reopeningschoolssafely
#fiecr
#naga
#covidsurvivor
#maskupmilwaukee
#clemson
#shirtoftheday
#riot
#helpingfrontliners
#helpingcommunity
#popculture
#trumpisadisgrace
#watering
#kc
#masksareforsheeple
#easttexas
#getaclue
#celebration
#saveourchildren
#beexcellenttoeachother
#furyroad
#gravemistake
#shared
#relief
#blackwomen
#lotr
#rockthevote
#dont
#saveourstate
#bluetsunami
#nm
#ringthebell
#teenagemutantninjaturtles
#trumplandslide2020
#humanhair
#young
#melanin
#medicare
#antibodytest
#justiceforcarolyn
#thirstythursday
#blackwork
#hadenough
#bs
#nonessentialgovernmentemployee
#reopendc
#facecondom
#leftist
#challengeaccepted
#truecrime
#harleydavidson
#vinylover
#trex
#obesity
#azcovidtxt
#wamaskchallenge
#byekaren
#staysafetx
#un
#ksgov
#jax
#trans
#maskuptrump
#bchospital
#saveliveswearamask
#cloth
#stayhomedc
#greatergood
#flysafe
#showyourmask
#youngpeople
#reopenny
#patient
#domain
#livetovote
#bchnv
#amerikkka
#bchcares
#trumpcovid19failure
#silly
#bethesolution
#lidstripsfamily
#damnairfreshener
#sharedstreet
#wearamaskga
#joggers
#brownlivesmatter
#stayscstrong
#nojaxrnc
#openeverywhere
#covidnola
#bullies
#thursdaywisdom
#twitchaffiliate
#daretliveeveryday
#dcprotest
#energy
#scnews
#businesscontinuity
#funinthesun
#press
#traderjoekaren
#workplace
#shades
#ppedonations
#shineon
#9pmroutine
#lidstripsteam
#dontlitter
#believethescience
#spichamber
#oneteamunafamilia
#130kdead
#deadbyignorance
#25a
#trumpssatansson
#furiosa
#civilwar2020
#preventcorona
#clouds
#oneofakindmask
#vmcares
#tired
#ufc
#optimusprime
#a2besafe
#faceid
#wearyourseatbelt
#strong
#brla
#lakemichigan
#covfefe
#mothernature
#aoti
#endtimes
#vampire
#massage
#runch
#nopaywallhere
#carolyngombell
#timeline
#king
#chicagosbest
#mallufoodie
#alaskans
#blowingrocknc
#kenandkaren
#etsymasks
#lalove
#musicians
#original
#daydrinking
#duceydeath
#racistpresident
#stay6ftaway
#fuckfauci
#medicalstaff
#settheexample
#democratsareliars
#canceltrump
#facemaskmonday
#grandmakiller
#coloradoshutdown
#barbershops
#theyarelyingtous
#guitarist
#ozarks
#investigations
#brithume
#stopthestigma
#trumpcoverup
#espn
#commercial
#unite
#notaboutyou
#coronaisreal
#digitalartist
#fatalufos
#matellincident
#outlander
#itscontagiousstupid
#karenmemes
#instatattoo
#davidbowie
#study
#khive
#realnews
#sextrafficking
#alyssamilano
#negative
#votebluelikeyourlifedependsonit
#thedarkknightrises
#cdclies
#liveyourlife
#coronasucks
#pleasehelp
#gopokes
#washingtoniansathome
#doyounoharm
#billionaires
#parestaurant
#poster
#quarantinememes
#facialmask
#putamaskon
#limited
#facecoveringfriday
#blackcat
#jewish
#tarotart
#ihatepeople
#visitindiana
#spinblocktt
#maskuphelena
#maskmeme
#browns
#shutfloridadown
#mobilefarmersmarket
#acupuncture
#vuvuzela
#fuck
#49ers
#exposequacks
#ordernow
#twitterchat
#communists
#wearmasksbesafe
#stayinghomesaveslives
#antifaterrorist
#oann
#dadjokes
#curfew
#bearolemodel
#wearingforpeople
#healthypeoplehealthyeconomy
#toledo
#stfudonny
#donorrhea
#tuscaloosa
#patriotact
#birthdaygirl
#thewalkingdead
#gasen
#sycophant
#seattleprotest
#myhealthismywealth
#southbeach
#storenvy
#endthefear
#donamask
#quarantineselfie
#drinkwater
#tshirtdesign
#quaratine
#beardedcycler
#protectthevote
#aka
#maskupmontco
#whitecoatsforblacklives
#happieratwork
#usl
#peaceoutcorona
#crazytimes
#partisan
#wiseup
#thunderstorms
#gardeners
#band
#deltasigmatheta
#cartoonoftheday
#chicagoprotests
#crimes
#actofkindness
#repeat
#4thjuly
#crockettslodge
#randpaul
#sky
#thelockdown
#ppefornhs
#parsonownsmissourideaths
#instock
#testtracequarantine
#americancarnage
#thisshitisreal
#transportation
#changingwhatspossible
#peopleoverprofits
#makervsvirus
#job
#maskthespread
#rachelmaddow
#empirestate
#dontlistentotrump
#coronaviruskorea
#ignoranceisbliss
#chrisrock
#generalstrike
#spaceforce
#ralphnortham
#soapywater
#noproblem
#gobills
#masks4millions
#sarahcooper
#chinesewuhanvirus
#boycottpublix
#lockedup
#cognitivedissonance
#maskenvy
#drivethru
#reopenparks
#mcu
#americaworkstogether
#beemask
#wearahelmet
#motd
#connection
#getsmart
#wecanbeatcovid19
#nmleg
#regram
#jimmycarter
#summersale
#dontspreadgerms
#openoureconomy
#breathefree
#duceyresign
#maskman
#bob
#editorial
#pentagon
#amreading
#ada30
#fightingcovid19
#themeparksarenotessential
#boxing
#marytrumpbook
#itsthateasy
#museum
#deathcount
#oneidaho
#getagrip
#nc13
#husband
#lifeduringcovid19
#heavymetal
#quarantineqloset
#shirtaday
#roycooper
#condoms
#cartoonart
#dontbeadickwearamask
#familyiseverything
#pitbull
#silentnomore
#upcycledfashion
#onenewyork
#trumpfreedomflu
#deblasio
#recklesstrump
#facemaskssavelives
#gopackgo
#rau
#bikes
#rauapparel
#walmartwednesday
#marlins
#carheit
#mikedewine
#historymatters
#zoomers
#dogmask
#blackexcellence
#bots
#vlog
#bullying
#bearcatforlife
#maskproblems
#covid19isstillhere
#criticalthinking
#immune
#stroke
#abstractart
#chickenshit
#manslaughter
#chic
#fearless
#ihatetrump
#kkk
#maskarade
#etsystar
#nationalnudeday
#magic
#nevermasker
#lungs
#infauciwetrust
#bossbabe
#slco
#criticalcare
#horrorcommunity
#laughter
#chelsea
#condom
#grilling
#summerbreeze
#nasty
#congratulations
#poorpeoplescampaign
#verizon
#covidwedding
#monterey
#covid19vaccine
#williambarr
#mahalo
#cdcfraud
#postcovid19
#standupcomedy
#preach
#deception
#thermometer
#breonnataylorskillersarefree
#oldnavy
#teaching
#matildacuomo
#karmaiscoming
#garcetti
#horriblepeople
#ibelieveinscience
#anarchy
#redcross
#selfishpricks
#saveevents
#howmanyhenry
#salons
#helpers
#protectpurdue
#doctorsorders
#careopening
#unemployed
#inwood
#breathablemask
#minimalism
#pencelickstrumpsass
#savethe600
#putkids1st
#trumpidiots
#distraction
#qanon2020
#spaceballs
#dankmemes
#murphy
#arrogant
#washyourmask
#losangelescounty
#drake
#aewontnt
#biology
#loserinchief
#authentic
#covidnc
#cfb
#choosekindness
#washinghands
#worldstar
#mesa
#gelsons
#allthepresidentsbodybagmen
#lawsuit
#manhattanbeach
#covid19au
#it
#endcovidforall
#faces
#torbietroop
#putinsbounties
#architecture
#gosox
#charlestonsc
#firstprinting
#kilt
#dollartree
#commerce
#outlines
#socialist
#academicchatter
#fridaysforfuture
#airplane
#wtf2020
#kevinstitt
#nationaltequiladay
#90sxmenforlockdown
#ventura
#publichealthinaction
#concerts
#nursesweek
#famu
#captainmarvel
#outfitoftheday
#sendhelp
#buy
#heroesactnow
#reopeningismurder
#fascist
#nativetwitter
#weekendmood
#ilovewhatido
#maskerwajah
#zorro
#jets
#samaeyewear
#maskupseattle
#endalz
#wearetheeconomy
#passalongthemaskchallenge
#muralscavengerhunt
#governornewsom
#costcodan
#quidproquo
#educators
#always
#defeattrump
#derangeddonald
#wearamaskohio
#betoforever
#nationalparks
#booklovers
#maskofthebeast
#boss
#london1888
#growapair
#wholesale
#feminism
#wefeedyou
#facial
#cheflife
#mermaid
#loving
#bunkerdon
#buff
#filtermask
#facemaskfilter
#communistchina
#fightforfreedom
#chsnews
#good
#quarantinecomedy
#thechildrenwillleadus
#legacy
#eyeglasses
#epicenter
#upstateny
#theapocalypse
#imessential
#mi
#hellno
#girardforarizona
#soldout
#maskupms
#cabinfever
#boymom
#notachinguard
#coronavirusliar
#drbonniehenry
#seattlewashington
#reopenusa
#fightcovid
#shopblack
#jobsreport
#trumpcovidfail
#randomthoughts
#failed
#keeptheborderclosed
#true
#doorcounty
#doasisaynotasido
#attitude
#scarytimes
#nation
#savethechildrenworldwide
#acting
#speakout
#lehighvalley
#maskplease
#staceyabrams
#myloves
#imadethis
#bacon
#viralload
#vaccinate
#enforcement
#shoutout
#antiracist
#coronaviruschina
#wearamaskus
#maskupok
#chef
#whenweallvote
#improv
#bernie
#govrondesantis
#covidpositive
#geteducated
#indie
#heroeslounge
#lovewithoutlimits
#cuyahogacounty
#nolargegatherings
#nottoday
#terrorism
#earrings
#keephudsonhealthy
#eugenics
#mueller
#russiagate
#trumpliesmatter
#checkyourprivilege
#coronavirusinsa
#uncomfortable
#seamstress
#madeindc
#maskuplasvegas
#look
#sanditonpbs
#ireland
#sitdown
#oklahomacity
#ally
#kennethfrench
#coverups
#lajolla
#lv
#photoop
#remotework
#cowx
#coviddenier
#yourlifematters
#maintainsocialdistancing
#jaredkushner
#trumpsters
#lyingsurgeongeneral
#srq
#politicalcartoon
#mayday2020
#seattlecovid19
#letsgocanes
#covidsummer2020
#wny
#thegeekauthority
#maskholesareselfish
#poland
#boycottaldi
#savetheusps
#gojags
#avgeek
#foodpantry
#tompkinstogether
#inbend
#fridayfeelings
#poet
#grief
#endthemadness
#ppeforfrontliners
#mistress2muzic
#orderahead
#kidlitart
#projectmask
#doctorsday2020
#self
#unsolvedmysteries
#werncntrl
#sfaetymask
#artoftheday
#dpc
#datamatters
#wearmaskstaysafe
#masks4allcanadians
#chooselove
#unfittolead
#supermarkets
#thestorm
#antivaxx
#govabbott
#vppence
#slogans
#virtualcomfortdog
#fathersdaygift
#toolate
#cdctips
#drfaucimanoftheyear
#workforce
#weekendfun
#itsnottheflu
#masks4nyc
#proudamerican
#dontbreatheonme
#wisconsinprimary
#dougduceyisanidiot
#brooklynbridge
#bengcfashion
#flyingsaucers
#elections2020
#kn95facemask
#covidarizona
#leather
#thankyouheroes
#dogsoftheinternet
#90daysfiance
#takeapillsociety
#protectamerica
#earnmoney
#eatyourgreens
#devil
#masks4allindia
#masksindicatesmarts
#truthtopower
#legal
#wuhancoronavirusoutbreak
#propulsion
#standtallforall
#tequila
#rockandroll
#takenote
#universalprecautions
#westroxbury
#sunflowers
#lockdownend
#disrespect
#showyourlove
#exposed
#justbecausehandmadecrafts
#dementiajoe
#ourcounty
#maskupmissouri
#fox5atl
#scifiart
#covidsummer
#drones
#americaisstrongerwithbiden
#irresponsable
#inkedup
#boycotthomedepot
#mrpresident
#uptown
#woodstock
#patriotnanomask
#welcomehome
#latin
#texan
#mdunn2020
#publicschools
#publictransportation
#thisiscle
#highschool
#trumpcoronadisaster
#presidentfauci
#maskgamestrong
#jackass
#openhouse
#cleanhands
#whitelivesmatter
#mascaras
#voteabbottout2022
#betawards
#spreadkindness
#keepthehouse
#gobr
#followforfollowback
#als
#showlove
#takeitseriously
#thissucks
#dontshopadopt
#worksmartplaysmart
#noschool
#coronvirus
#deutschebank
#maskupkc
#econdev
#trekkie
#gothgirl
#truthbetold
#callahead
#facethefactstpa
#zoo
#fashionweek
#plannedparenthood
#pandemiccovid_19
#oaklandtogether
#batshitcrazy
#excuses
#eurekamainstreet
#claimnewscycle
#gobolts
#staythefathome
#zedtwitter
#washyouhands
#maskme
#iwearamasktoprotectyou
#nationals
#religion
#coronaviruschronicles
#austincityofus
#keeptexasopen
#seniorcare
#votingmatters
#kills
#buildabetterplanet
#popsmoke
#soledadharen
#jacknicholson
#goddess
#sexism
#daisies
#ignorephilmurphy
#feelgoodfriday
#awbfastfacts
#disappointed
#trumptydumpty
#antibody
#wearablearts
#goodneighbor
#winniethepooh
#smallstreamer
#delicious
#supernatural
#incognito
#masksoffcolorado
#allforsamford
#cogov
#mbta
#fingerscrossed
#midcenturymodern
#beaware
#microdroplets
#familybuilding
#question
#medicaid
#yogafamily
#trumpdeathtoll101k
#tools
#masksonmissoula
#sanclemente
#covidtracker
#votingathome
#jacksonhole
#fortnite
#grandma
#bb22
#hillsboroughcounty
#sundayservice
#nooneisimmune
#imisssports
#whenyoucanstayinplace
#washhandsincase
#left
#donateppe
#dicknose
#outsideplace
#neighborshelpingneighbors
#lfk
#wwz
#freehugs
#maskerjerawat
#freehugsproject
#keyissue
#cemetary
#90sxmen
#lifelessons
#trumpdeathtoll141k
#isreally
#wearethelgbtq
#childmask
#bugsbunny
#giftsforcooks
#veteransagainststupid
#nostalgia
#atlanticpulse
#longweekend
#wearitproperly
#onsale
#builttobrew
#denim
#itsnotrocketscience
#mosaicart
#cuomosexual
#allforcincy
#typography
#stayinghealthy
#recession
#die4wallstreet
#twice
#reducethespread
#seattletogether
#testingsaveslives
#pop
#coveryourmouthandnose
#pingpong
#false
#mindful
#wearashield
#goplies
#experiencearlington
#underarmour
#mother
#gagop
#makesomeroom
#communitytransmission
#maintainphysicaldistance
#warzone
#pennsyltucky
#newmusicfriday
#mcmasterdisaster
#filmmaker
#sundaymood
#mswarrior
#jesuschrist
#deletefacebook
#secondamendment
#covidnews
#christianswearmasks
#swamp
#artistproofcollective
#tweetiatricians
#covid19zambia
#ego
#gocats
#trumpvoters
#turningpointusa
#radiatelove
#birdland
#kushner
#prowrestling
#wisdomwednesday
#war
#hydrochloroquineworks
#bulldogs
#berkscounty
#bats
#livesnotpolitics
#crossfit
#smallbusinessowners
#artmask
#democide
#cupcakes
#staysafeathome
#louisgohmert
#knottsberryfarm
#2020generalelection
#ourvotematters
#confederateflag
#stayyourassathome
#vegascasino
#artistic
#localscasino
#oregoncoast
#strongertogether2020
#cornavirus
#trumpdidthis
#clubquarantine
#maskupgilbert
#playherewinhere
#julyfourth
#shero
#reallife
#comms
#ceo
#scoobydoo
#octopus
#isles
#swimming
#action
#bassist
#seekingstarsart
#rememberthe145k
#loveyou
#editorialcartoon
#maskupne
#areyoukiddingme
#deathtolldonnie
#unitedairlines
#highlanderatl
#dedication
#trumpvalet
#georgeflyod
#gothic
#bunkertrump
#brettfavre
#verzuzbattle
#danrather
#governmenttyranny
#kittyloafmonday
#smokers
#character
#malibu
#reopenmd
#losangeleslockdown
#protectourelders
#6feetapartor6feetunder
#wiright
#edit
#dontgetpeedon
#pedophile
#worthit
#stopkillingsmallbusiness
#infowars
#toddlerinchief
#and
#nats
#covid19lockdown
#maskupcolumbia
#hulu
#artforsale
#gohmertpyle
#oldtown
#nomasksonme
#trading
#teargas
#lifematters
#antifascist
#covidisover
#maskupbitches
#britneyspears
#guyphillipsisaracist
#md
#products
#tomjoyner
#prakasampolice
#elastic
#huskers
#athread
#draftkings
#looting
#secondwaveiscoming
#showtunesweek
#coronavirussucks
#150kdead
#petition
#danger
#mulan
#thumbsup
#osu
#borishasfaileduk
#pants
#communityhealth
#gobuckeyes
#inept
#justiceforvanessagullien
#covidisstillhere
#johncarpenter
#universal
#defendthepolice
#srqcounty
#hearingprotection
#seattleprotests
#tunatuesday
#oneworld
#abs
#volleyball
#eat
#sulc
#pearljam
#timesup
#eidaladha
#usemask
#travelsafe
#kimkardashian
#margaritas
#reopened
#arleg
#freerealitywinnernow
#maskupyuma
#coronaviruspandemicusa
#criminalnegligence
#keepfighting
#word
#ppeforhealthcareworkers
#lbc
#m
#listentothis
#vannessaguillen
#buckeyes
#nationalnursesweek
#giftsforher
#czech
#lawyerleaders
#thunderup
#spistrong
#skulls
#covidrelief
#growroandmo
#al
#rememberthe152k
#heatstroke
#shaming
#fursuitfriday
#wholenewgame
#davissafesmartstrong
#disabilities
#weird
#shopblackowned
#quarantinehumor
#nursesday
#soproud
#silk
#soho
#laser
#escapefromnewyork
#lidstrips
#responsibly
#fox10phoenix
#remax
#bayareaunite
#thankyouforyourservice
#opennevada
#datagate
#stanneshill
#minneapolisriot
#mormon
#maskupmesa
#boilerup
#mytwitteranniversary
#weneedapotuswho
#tequilasburbank
#coronaphobia
#universalhealthcare
#instacart
#handsome
#greeneyes
#nosocialdistance
#kitty
#nypdmaskwatch
#bus
#postivevibes
#tennesseestrong
#wearcovered
#nothingcanstopwhatiscoming
#mffl
#twgrp
#nomandatoryvaccines
#redskins
#beatyesterday
#salon
#wearitcorrectly
#maskupeverybody
#brave
#movement
#quarantinehair
#folloforfolloback
#nokneeling
#maskday
#asap
#dontsharegerms
#prideofscotland
#crcsm
#blackownedbusinesses
#improud
#stayhomeaz
#neuroscience
#protectoneanother
#learning
#takeawalk
#nomandatorymasks
#gomariners
#pandamic
#sugarskull
#dubstep
#maskfilter
#ww3
#bartender
#takebackamerica
#publicspaces
#cantstopwontstop
#exclusivetechniques
#swipeleft
#cbj
#britishcolumbia
#kaga2020
#togetherwewin
#powerofmercyone
#impeachedpresident
#100kdead
#bruins
#properly
#morning
#maskupmichiana
#owl
#youtubers
#spreadthewordnotthevirus
#webtoon
#trumpisamassmurderer
#stayawarestaysafe
#dataviz
#staytfathome
#supportsmall
#thebeat
#kittens
#chiropractor
#portlandriots
#zionsvillerocks
#peaceoverpanic
#prayalways
#fundraising
#stylewithus
#makemaskscool
#essentialemployee
#nbcnews
#latinxpride
#titlevii
#nondiscrimination
#onthebasisofsex
#backyardgarden
#advice
#itsnotthatdifficult
#oregonforward
#sciencewillwin
#yourewelcome
#boycottmlb
#honorthefallen
#dowhatsright
#twentytwenty
#behindthescenes
#strawberry
#monroe
#losangelesprotest
#lawyer
#metronorth
#mtvhottest
#epluribusunum
#trusttheprocess
#womenfortrump
#monstax
#trumpracist
#phm20virtual
#godblessyou
#getthosemilesin
#bourbon
#noventilators
#festival
#lockdownfailed
#whimsicalcharm
#june2020
#gospursgo
#madewithripl
#tyt
#respectforothers
#kissinimprov
#entrepreneurlife
#vietnam
#collier
#protectothersprotectyourself
#covid19sa
#backtothefuture
#bdsm
#rememberthe146k
#nyr
#chinatown
#santafe
#partytime
#journalists
#corona2020
#thatguy
#imaskforelders
#morningwalk
#notoriousrbg
#testtrackandtrace
#traveltomorrow
#drawingoftheday
#swineflu
#albany
#wearetired
#arlington
#votersupression
#getreal
#proud_mca_member
#limitededition
#filmtwitter
#seeyouatthewash
#maskupforme
#norcal
#70daydeadlydelay
#workinprogress
#disabledlivesmatter
#publicservice
#divided
#jupiter
#aclu
#fooddrive
#howtowearamask
#vaccineagenda
#firstrespondersstrong
#healamerica
#leatherface
#coughingkaren
#operationwarpspeed
#maskmewhy
#yum
#allergy
#ca45
#blueskies
#nasdaq
#italian
#dogmom
#maskedsingerfox
#kingcounty
#rioters
#cubrebocas
#coronatime
#gunsense
#crochetaddiction
#voteforyourlife
#masksforchange
#itsnotaboutme
#edc
#a
#tijuana
#latepost
#pasadena
#winteriscoming
#nativelivesmatter
#openingsoon
#impeached45
#onepaintingaday
#pandemichair
#nuyui
#mutualaid
#mostunmanlypresident
#newrecord
#bluestate
#priceless
#girl
#trumpzombies
#thingstodo
#hamptonroads
#horrorfan
#overwatch
#inglewood
#washyoyrhands
#darkart
#educationforall
#covidcases
#removetrumpfromtwitter
#silenceofthelambs
#residents
#eastlansing
#businessowner
#planning
#icanbreathe
#lfgm
#cityhall
#masksaremedicine
#errands
#jennifermorrison
#madonna
#stlucie
#countrymusic
#johnfamousart
#breonnatayor
#governorkemp
#cornavirusoutbreak
#twitterfactcheck
#meltdown
#dontboovote
#livingwage
#bethegood
#creepyjoebiden
#happyplace
#fluseason
#videos
#vaccination
#really
#harleyquinn
#salonlife
#cider
#louisvuitton
#emergencyalert
#dystopia
#dothemath
#confused
#rentrelief
#strongtogether
#foxnewskills
#panda
#obamaisbetterateverything
#backtoworksafely
#underwear
#happycustomer
#wearitbtown
#teamworkmakesthedreamwork
#itaintover
#scienceistruth
#staylocal
#chs
#funmasks
#keeppounding
#musicmonday
#ijs
#havesomerespect
#clarimask
#maskupqc
#protectyoself
#nyctough
#retailstores
#notwinning
#gilbert
#westmichigan
#hillary
#civility
#hydroxychloriquine
#migraine
#coranavirus
#tmc
#lafitness
#wearingamasksaveslives
#abortionrights
#ginger
#nepotismbarbie
#investors
#toosoonarizona
#portraitphotography
#lockthemup
#syracuse
#santaana
#goldenpaints
#defeatcovid19
#contemporaryart
#donalddeath
#westwing
#visithudsonnj
#sorry
#leadingbyexample
#adultingandstuff
#keepncsafe
#factnews
#spirit
#wellbeing
#fantasyart
#event
#presidentplump
#plaguemask
#trumptower
#bikeride
#bexar
#resilience
#irish
#manilasfinest
#flattenedthecurve
#insubordinate
#trumpslowstestingwedie
#publiceducation
#thebatman
#michaelkeaton
#localartist
#batmobile
#goodguy
#animatedseries
#loveyourneighbors
#valkilmer
#some
#georgeclooney
#ladyg
#christianbale
#great
#90dayfiance
#patio
#libraries
#canonbringit
#yearofthenurse
#thinksmart
#nomore
#relationships
#wuhanflu
#networking
#gainesville
#whistleblowers
#policy
#slipknot
#yourself
#respectyourself
#pensacola
#trumprally2020
#haircuts
#cricut
#equalrights
#notfakenews
#protectyaneck
#wearadammmask
#aubreyhuff
#covidstories
#poems
#tonedeaf
#archiveday
#abc7eyewitness
#richmondva
#dontbeafool
#boomersooner
#getatest
#gohawks
#skims
#professional
#floridacovid19
#indiemusic
#surfboard
#bethoughtful
#trumplogic
#empirestrikesback
#womeninfilm
#guns
#bravo
#duval
#notsorry
#cocobay
#flyers
#cookies
#healthoverprofits
#nomasknoshame
#cagetrump
#rightmattershere
#trumpcageskids
#briankempresign
#nativevote2020
#thursdaytreat
#sparkle
#africanamerican
#harassment
#trumpplayingrussianroulette
#extraordinary
#greenmaskfever
#greenscreen
#masstestingnow
#hahaha
#coronavirusny
#remix
#boycottnfl
#peopleoverprofit
#wearmaskssavelives
#hotdogs
#freedomortyranny
#trumpersarebatshit
#nintendo
#fuelsofengagement
#activeadvice
#bonneylake
#salute
#collegevilleitalianbakery
#honor
#helping
#worldhealthday2020
#r2d2
#fans
#yourchoice
#phoenixvillepa
#fineartbytuckerdemps
#sezzleboutiques
#oneworldtogetherathome
#craftsupplies
#ripbernydohrmann
#knockitoff
#dontbemaskhole
#quickdropandfaststop
#hearinglossawareness
#trumpgenocideforprofit
#coronaviruscoverup
#schoolsbeforebars
#teddybear
#sundaybrunch
#chloroquine
#covidhearing
#bestmask
#supportsmallbiz
#autoimmunedisease
#maskcult
#mobile
#motherearth
#pneumonia
#weargoggles
#dispensary
#again
#pharmacy
#trumpviruskilledhermancain
#mtd4lyfe
#stayready
#hermaincain
#labellastrings
#faucihearing
#n
#killbill
#earnmoneyonline
#viewfromthestreet
#iamlegend
#submit
#russianbountygate
#blickcalle
#praying
#devinnunes
#earnonline
#earning
#earnednotgiven
#fuckcoronavirus
#earnit
#earn
#lancaster
#gwinnett
#nocorona
#gorgeous
#savesanditon
#sanditon
#twitchtv
#blackculture
#applemusic
#ilooklikeasurgeon
#gatesfoundation
#patientcare
#classiclashes
#lingerie
#stephenmiller
#washablemasksforsale
#iapolitics
#imissbaseball
#noshutdown
#sewingsaveslives
#covidfraud
#yougocuomo
#tidal
#kawaiimask
#arideinthepark
#retailworkers
#orangecountymasks
#lukeskywalker
#locktrumpup
#teaparty
#fridayreads
#igers
#unitedtogether
#liamslist
#cdccovidfakenumbers
#gameface
#jnj
#becarefuloutthere
#eastersunday
#article
#triangles
#safetymeasures
#det
#neon
#pioneerday
#boozeandbabes
#proudtobewho
#maskpolicy
#westandwithkeisha
#thuglife
#statueofliberty
#permianbasin
#cardib
#gingham
#logomask
#temperaturecheck
#manga
#braindamage
#happyjuly4th
#carryon
#rochesterny
#hou
#steamd
#womenfashion
#pompeo
#videooftheday
#adultfacemask
#allgasnobrakes
#emotionalintelligence
#drewbrees
#covid19or
#mybrand
#verobeach
#runnersworld
#fullmoon
#ebrcoa
#6run4
#royalstewart
#illness
#sold
#hatespeech
#kscities
#iwantmylifeback
#minutemanmask
#houstoncraftbeer
#coronaforyou
#itravelbetter
#fine
#nyloving
#maskedcrusader
#summerincincy
#notsafe
#roandmogrowingtales
#rainbows
#lauraingraham
#dealwithit
#secretservice
#wingsup
#whiskerswednesday
#independencedayweekend
#helloyellow
#careforeachother
#mindvirus
#getready
#onlyfansgirl
#6string
#democratsarecorrupt
#savealifewearamask
#dontbeatosser
#sciencerules
#electronicmusic
#phoenixrisingz
#wearamaskdummy
#mk11
#bigblueonthemove
#statemandate
#mexican
#parentinginapandemic
#maskedmondays
#hacked
#thailand
#alternativeclothing
#bikelife
#grandrapids
#inkmonstr
#sexpositive
#photojournalism
#wps
#dating
#showlocallove
#trains
#mayorbottoms
#morganfreeman
#beattheheat
#georgiaisunsafe
#ucla
#beateamplayer
#tartanmask
#sonomacounty
#onetermpresident
#rrt
#leaves
#votestupidyougettrump
#votestupidyougetstupid
#maskupgallatin
#suicide
#maskselfies
#makelyingwrongagain
#donotopencalifornia
#keepkidshome
#russianroulette
#sunsetphotography
#ill
#bassplayer
#cantcancelart
#berman
#takethisseriously
#classroom
#laughing
#exhausted
#maskgame
#soap
#quarantinemonologues
#crimesagainstchildren
#unemploymentbenefits
#fiu
#teatime
#covidreopening
#takeaction
#curves
#plussizefashion
#pivot
#viralvideos
#reds
#thinblueline
#saveourselves
#hatersgonnahate
#motorcycle
#ruralhealth
#truthhurts
#lackofleadership
#boris
#raccoon
#floralmask
#floraldesign
#flowerlovers
#leopardprint
#wannagetaway
#furryfandom
#taxpayers
#komonews
#boat
#clothingbrand
#dementiadon
#covid19isnotahoax
#covidcomedy
#pardonmetrump
#travelphotography
#sciencefiction
#maskupeveryone
#livinglife
#comicbookart
#pjnet
#voteouteveryrepublican
#raiseyourstar
#dontbeamoron
#benghaziaintgoingaway
#savelivemusic
#uswnt
#realamericanswearmasks
#tokyoghoul
#bodyhelix
#rgb
#actionshaveconsequences
#hcov19
#coronarvirus
#man
#crafters
#targetkaren
#todayshow
#dststandsinsolidarity
#street
#blackmenmatter
#resistancetaskforce
#designs
#whereisyourmask
#abovethelaw
#macgyver
#takeouttuesday
#drseuss
#tartanstuds
#wyoming
#hysteria
#ruthbaderginsburg
#snoopy
#musicaltheatre
#abortionismurder
#modern
#stoptesting
#opentowork
#curlyhair
#lamestreammedia
#giftguide
#familydollar
#dollargeneral
#hurricanehanna
#covid19canada
#t1d
#mysummerinsixwords
#shelterathome
#chemistry
#alert
#solution
#solutions
#blackpower
#valuechcs
#gunreformnow
#nationalicecreamday
#californiastrong
#maskupatl
#fuckmaga
#maskshame
#glbtq
#phish
#thisiswhyiwearamask
#trumpdeathtoll142k
#maskupnewyork
#satan
#arrestthekillersofbreonnataylor
#safeschools
#yousuck
#skit
#zinc
#saludtues
#at4all
#drivesafe
#qanonworldwide
#freethinker
#givingtuesdaynow
#ooakmask
#timwalz
#adapt
#facediapers
#walz
#trumpfailed
#usnavy
#rochestermn
#headbands
#presidentobama
#maui
#wisewords
#mindset
#doctorsspeakup
#hugenews
#newark
#trumpcrimescommission
#itsjusttheflu
#wehaveaproblem
#wearyourmaskproperly
#behumble
#shutdownflorida
#mondaynightleague
#guidelinesarenotlaw
#glutenfree
#notsick
#restart
#individual1
#putitonstl
#surgicalgloves
#covidsideeffects
#bolton
#politicsonwheels
#usaf
#kshealth
#likes
#covims
#practicegoodhealth
#masktruth
#birmingham
#testingandtracing
#bandanamask
#sanpabloca
#trumpnowmorethanever
#playresponsibly
#nomuzzle
#nationallockdown
#spongebob
#tattooist
#hiddenagenda
#sheriff
#rico
#selftracking
#destroyingamerica
#sorosenemyofthepeople
#arrest
#mylife
#masksaremuzzles
#flushtheturdnovemberthird
#sanbernardino
#brainwashing
#protectthefrontline
#wearamaskhawaii
#flowertattoo
#wecandothistogether
#mob
#headwrap
#madeinchina
#keepctsafe
#loveisnottourism
#openmichigannow
#needamask
#sterilizers
#returnstronger
#nomoreexcuses
#homecookedmeal
#lynching
#fashiondesigner
#bluesky
#waves
#wataugacountync
#noshirtnoshoesnoservice
#itoldyouso
#noneedfordojifweareallorange
#whiteprivilage
#columbusruncrew
#phoenixcovidfest2020
#democratsdividinganddestroyingamerica
#santacruz
#sscpr
#thoughtoftheday
#useprotection
#inkedgirls
#freedomfriday
#scooby
#chinesecommunistparty
#meijer
#orangeinchief
#director
#covidcooking
#gopcoverup
#physicianassistant
#eatmymaskfl
#graphicdesigner
#madeinnyc
#youmayhavealowiq
#rickandmorty
#backyard
#cult
#bigcitydiner
#katebrown
#kaimukieats
#waipio
#keepamericaclosed
#americansfirst
#qsentme
#ejswarriorkarateacademy
#flagsout
#maskoffmichigan
#dbacksdowhatittakes
#maskdonations
#marincounty
#fightcorona
#dontspreadthevirus
#oceats
#oops
#covidhysteria
#fog
#sunny
#reopenillinois
#wearetogether
#artshare
#lularoe
#bemindful
#healthfirst
#besafedosafe
#diversion
#nomeansno
#sgf
#endtheshutdownnow
#doctorsday
#jacket
#notouching
#bestpizzahonolulu
#chinatownhonolulu
#wdimpodcast
#wawx
#nationalsecuritydefense
#urbanphotography
#tattooing
#coronaviruslife
#dontcoughonme
#coronafashion
#shoshanna
#keepusoutofquarantine
#fortiesaf
#trivia
#puppy
#maralagovirus
#demsaredestroyingamerica
#canadian
#britaintoday
#upanddowntheballot
#gigi
#washingtonheights
#gooddaydc
#dawn
#protectourcountry
#ut
#debt
#skyline
#starsandstripes
#nationalhotdogday
#30seconds
#pintrest
#sing
#redhair
#dummies
#snacks
#virtualuntilsafe
#trudeaumustgo
#wordsmatter
#crowds
#annacamp
#trumpbestpresidentever
#livingston
#faa95348x
#sedition
#uniteandconquer
#meditate
#imaydestroyyou
#savedemocracy
#onlyfansbabe
#healthyfood
#healthmatters
#fisaabuse
#bodybagpresident
#mandeville
#allthepresidentsmen
#nerdmasks
#educationwithcovid
#spokenword
#nails
#reason
#courts
#ufowave
#smilemore
#narrative
#newlook
#rockit
#boycottamctheaters
#maskedmonday
#unique
#eatathome
#terminator
#walmartmask
#upyourmaskgame
#modernart
#marathon
#womanowned
#bandanna
#giftfordad
#buygoya
#leronlimab
#nojobs
#tytlive
#oklahomarally
#bethethunder
#epcot
#shopfromhome
#paintings
#clinic
#7dtd
#kansashospitals
#notonemore
#familytravel
#keepthecurveflat
#grace
#djingisacareer
#canon16to35
#maks
#waelex
#chicagolife
#mixology
#santaclarita
#mri
#maskisamust
#quarancrazy
#mixologist
#lyft
#itssimple
#mitigation
#trumpthedisaster
#howdoyoumask
#android
#ihaveajoke
#lansing
#shorts
#cognitivetest
#weruncolumbus
#heartbreaking
#dontbeliketrump
#cake
#deathtotheold
#marioncounty
#indivisible
#wearenotplaying
#taxes
#specialneeds
#realheroeswearmasks
#gopvirus
#healthyeating
#newport
#ucsd
#persona5
#q93boyzzzzzzz
#comfortable
#takeahike
#wmata
#movesafelythroughit
#txed
#tnpledge
#vaccineforcorona
#aquaman
#hailstate
#azleg
#hustle
#georgetown
#hfwecare
#bidenlandslide2020
#paulwaldron
#chinacoverup
#careenough
#jumptuit
#wearafacecover
#massagetherapy
#preds
#wayfairgate
#blackout
#spithappens
#facefashion
#nojoke
#maskuplucha
#pleasestayhome
#fashionaddict
#mma
#trumpcare
#kendrickjohnson
#hennepincounty
#surgeon
#bet
#rogerstoneisacriminal
#bags
#venicebeach
#wakanda365
#richmond
#wearamaskforfirstresponders
#qurantinelife
#socialsteeze
#stayhealthyandhappy
#ripcity
#usacubrebocas
#hanniballecter
#knit
#chapelhill
#giftforfathers
#weneedjoe
#totalitarianism
#theyoungones
#familypractice
#enoughalready
#atwork
#datingadvice
#on
#financialrapist
#ambergilles
#quarintine
#heartattack
#forethea
#potd
#covidiocracy
#terribletowel
#capitolhill
#endcancer
#trumpcorruption
#maskwearing
#sneezing
#magamyass
#light
#poolparty
#24sports1team
#youthvote
#istayhomefor
#motherhood
#lastnormalphoto
#thebigdivide
#treatment
#kayivey
#keepsafeeveryone
#abouttime
#guncontrolnow
#beats
#notwelcomeinwi
#trumpdeathtoll139k
#gardens
#sayitdontsprayit
#stylishandcivicminded
#coronakaren
#usconstitution
#recycledfashion
#showup
#coronoavirus
#hudsonriver
#winery
#coro
#unpatriotic
#spreadpositivity
#bigblue
#letarte
#jfk
#becool
#keepyourchildrenhome
#everyrunhasapurpose
#covi19
#stopbeingignorant
#votedemsout
#itrustdrfauci
#gays
#gallery
#adults
#biowarfare
#nikon
#useconomy
#texasgop
#sciencesaveslives
#grannysquare
#goldenretriever
#leanintogether
#lvgcvs
#backoff
#donttouchme
#fancymask
#letsprotecteachother
#basicincome
#wearabletech
#courtesy
#undercoloroflaw
#wearamaskffs
#kaimuki
#celtics
#skulltattoo
#writerslift
#animallovers
#ariel
#flapanthers
#strike
#cashappfriday
#orangecountymask
#rampride
#drums
#absenteeballot
#justincase
#parentingtips
#minimal
#darwinaward
#axethrowing
#profiteering
#wuflu
#hulk
#vikings
#strongertogetherohio
#humanfamily
#maskerorganik
#masksinpublic
#antisemitism
#blockchain
#dammit
#penceunmasked
#drugs
#walkin
#covidmaskmaker
#quality
#aerosol
#aka1908
#stopkillingfloridians
#fringe
#arnews
#celebrities
#belikebob
#maskupsa
#healthpolicy
#familymedicine
#survival
#happybirthdaytome
#blessyourheart
#bff
#ableism
#godblessthecaretakers
#jeezy
#whatajoke
#believescientists
#westcoast
#type1diabetic
#berries
#prm
#maskdeniers
#dictatorship
#realtime
#surfaceclean
#gaystagram
#artisttanzenlilly
#cancel
#mariners
#endthestigma
#financialrapists
#lockdownusa
#hellskitchen
#brooklynny
#phaseback
#kidscantwait
#pencemask
#addbeauty
#protecting
#mexicanfood
#arthritisawarenessmonth
#chd
#xmen
#safereopening
#thestruggleisreal
#be
#funfact
#mufc
#bebrave
#dropoutbiden
#firstdayofsummer
#kbo
#amberlynngilles
#covidus
#rideordie
#thelatestnews
#wareagle
#wearmasksavelives
#goknightsgo
#kempgenocide
#njstrong
#medicalnews
#franklineducation
#bra
#moon
#sundayread
#civilwar2
#hirejoan
#oncology
#scaryfast
#abctitle
#doitforme
#selfawareness
#tiburon
#maskforme
#fashionfacemasks
#ivfworks
#demonrats
#afropanda
#theproperbunny
#resignsisolak
#truetoatlanta
#leavenotrace
#stillhere
#medtech
#friend
#creatingfamilies
#indiegogo
#highdesert
#racismisapublichealthcrisis
#fullerton
#nyproud
#nosocialism
#itsfriday
#masks4usg
#maskuplkld
#onnit
#getonnit
#contacttracers
#trailblazercommunity
#mtal
#openohiowithnorestrictions
#allinlas
#healthytogether
#gobeavs
#abortionishealthcare
#ppekits
#foodbank
#boyleheights
#widelens
#auto
#butheremails
#serverlife
#pandemicduck
#solano
#listenup
#flushtheturdnovember3rd
#illegal
#satchat
#d
#lifttheban
#billgatesvirus
#covid19spike
#supportourtroops
#evolution
#sleepyjoe
#abcnews
#funeralfireworks
#ohiolockdown
#orangemenace
#reopenarizona
#masksforallinindia
#brookline
#karenchronicles
#airbornetransmission
#chinesecoronavirus
#masks4india
#casual
#walkers
#bernie2020
#isew
#firstenergy
#worklifebalance
#nmsuready
#mamaroneck
#the1975
#atlantaprotest
#donnppe
#greatplacetodonateandshop
#reopeningtoosoon
#preparedness
#trumpnowmorethanever2020
#lashes
#boycotttarget
#slimthug
#votingrightsact
#catstagram
#covidworship
#shamdemic
#simonebiles
#ktsuradio
#trumpdeathtoll115k
#publictransport
#changetheworld
#boltup
#rosegarden
#biggmellow
#trendline
#coronatine
#imaskforhealthworkers
#melaninpoppin
#storytime
#militarycuts
#militarybudget
#frida
#southafrican
#undocumented
#onedirection
#setlife
#inthistogetherakronchildrens
#thiswaspreventable
#pr
#microx1
#protestsafety
#anxietyrelief
#wam
#neverbiden
#bicyclecasino
#investigate
#equities
#gopconvention
#shopatthefarm
#altdata
#sanitationiskey
#letgirlslearn
#mailinballot
#firefighter
#keepingyousafe
#hoh
#hungry
#raw
#trumpcrimesagainsthumanity
#aliceinwonderland
#applepay
#15daystoflattenthecurve
#apocalypse2020
#wearehoffmannarchitects
#googleplay
#bettercare
#nepa
#monalisa
#nikonphotography
#abatherapy
#alternativedata
#stayhomewhenpossible
#lovewhereyoulive
#opennjnow
#haikuchallenge20
#workersrights
#beblessed
#amwritingfantasyhorror
#disgusted
#trumpcoronavirusfailures
#coveritup
#maskthefuckup
#isolationcreation
#stopthetyranny
#mco335
#squirrelhaiku
#masksavailable
#soros
#trumprallies
#blackcreatorsfund
#blackatmsutexas
#blmoniwtv
#fireacton
#wontbowdown
#ohionursinghomescandal
#journal
#cantbreathe
#chinesevirus19
#honorfirst
#publicsafetyannouncement
#jaanuu
#cleaneating
#masktivist
#lorilightfoot
#osp
#baseballonussoil
#palmsla
#buenapark
#hangoutdoors
#donottouchyourface
#snapbacks
#faskmask
#keepitcovered
#noevalley
#cuomoresign
#dem
#trumphasbloodonhishands
#openpa
#matthewmcconaughey
#changethegame
#redwave
#hiphopculture
#sta
#screening
#100kdeadamericans
#covidmeme
#jerseyproud
#ty
#tpusa
#beingunited
#maskupvermont
#bced
#billandted
#facemaskfashionista
#palmsunday
#staycoronafree
#grappling
#masks4dcnow
#ny27
#stupiditykills
#teachfromhome
#mallucafe
#exclusive
#springtime
#nextdoor
#gnpc
#tuesdaytruths
#nomasknoticket
#petco
#nevadans
#stayhealthymyfriends
#yikes
#whitehouselies
#stupidlove
#blackhistorymonth
#accessorize
#covidfail
#haiti
#teacherstrong
#foatdesign
#facesofhope
#washyourhand
#weseeyou
#rivernorth
#virusspreaders
#wearyourmaskcorrectly
#wearamaskorstayhome
#indiawearamask
#finest
#kag2020trumpvictory
#sewistsoftwitter
#orangemanbad
#masksnowmonday
#friendshipday
#trumpkilledhermancain
#viralvideo
#eating
#localfirstaz
#shoensafety
#maskupflagstaff
#trumpviruskills150k
#brandonstraka
#studiocity
#staybalanced
#rememberthe148k
#pixiedust
#covidfacts
#thepeoplesstation
#johnlewisgoodtrouble
#trumpisacrybaby
#americasfrontlinedoctors
#dubnation
#arenas
#healthjustice
#teamikonik
#gates
#mvp
#il03
#pakistan
#americagetbacktowork
#raisehigh
#reliable
#gohmertcovidiot
#medicalworkers
#youtubechannel
#nomasknation
#dontbeavector
#golfing
#masksrus
#100kdeaths
#asseenincolumbus
#hurricaneseason
#podcaster
#liability
#maskerherbal
#heiressandcompany
#safetymask
#gayguy
#hijab
#votemurphyout
#protectallpeople
#oklacovid
#coding
#frontlinedoctors
#horrorfamily
#trumpmorbidlyobese
#congrats
#durham
#magacult
#bannra
#wankmagats
#trumpunemploymentcrisis
#hangemhigh
#stillwithher
#goodafternoon
#opening
#iheartradio
#maskmommy
#northam
#mocomaskmakers
#styleblogger
#blue2020
#trumpdeathcount
#masksonfl
#watergate
#ctvivian
#loveandlight
#silverlinings
#small
#congratulationsamerica
#goodeats
#vegasstronger
#tracking
#alwaysroyal
#judyarce
#okemo
#pantherpride
#ibrockinthemask
#khazanausa
#maskchic
#maricopa
#parsonownsmodeaths
#phoenixville
#act
#costamesa
#sacramentoproud
#nodaysoff
#hydrochloroquineisthecure
#savelivesstayhome
#gramfam
#frontlineworkersdeservemorerespect
#fashion2020
#kidsdeserveit
#blueeyes
#republikaren
#becourteous
#itsnotpolitics
#sagaftra
#accessory
#nameandshame
#maskwork
#420day
#vintagemarket
#whatilearnedtoday
#slaves
#hospice
#boardwalk
#cityofangels
#maskoffchallenge
#toryliescostlives
#volunteering
#philanthropy
#fightagainstcoronavirus
#redbubblecreate
#haveaheart
#maskupbitchez
#austinprotests
#strongwomen
#trumppenceoutnow
#reporters
#destiny
#notmadeinchina
#votingrights
#realpatriotswearmasks
#obamaappreciationday
#flunktrump
#ourtribe
#stayinyourlane
#hunter
#constitutionalright
#wallagainsttrump
#uglypresident
#gloves4all
#3dprintersn95masks
#greenday
#staysafeeverybody
#strategy
#tapabocasparatodos
#markedbycovid
#flotus
#covid19updates
#lockdownextention
#ravenclaw
#wuhancoronavius
#melania
#tnfights
#publicart
#trumper
#trea45on
#masa
#nba2k21
#writingcommmunity
#brightside
#maskupsouthflorida
#curve
#haveaniceday
#murdered
#nsfwtwitter
#thugs
#teacherslivesmatters
#jeeplife
#weareid
#carpediem
#wethepeoplehavehadenough
#senatehearing
#rallies
#doggo
#dearallpeople
#endalzheimers
#nationaltreasure
#kitchengifts
#allarewelcome
#tobt
#knoxcounty
#4ofjuly
#abrahamlincoln
#canucks
#approved
#callofduty
#globalwarming
#bocaraton
#sandiegocounty
#howardstern
#fightcovidnyc
#thetwilightzone
#ftlauderdale
#ca49
#womensrightsarehumanrights
#crypto
#antivaxers
#humour
#livesmatter
#more
#animalkingdom
#teal
#cna
#calicocrew
#sheriffs
#yeswecan
#earloop
#colorectalcancer
#dancing
#stayhuman
#heiskillingus
#beproactive
#letsfightcovid19
#notthathard
#laundry
#therapy
#fines
#cutenessoverload
#ottawa
#helmet
#horrornerd
#shutthefuckup
#frightrags
#animal
#lucky
#chillout
#asshats
#tbats
#never2young
#wearamaskforothers
#pleasewearyourmask
#returntowork
#h1n1
#wallofshame
#togetherstronger
#wearafuckingmaskasshole
#usemascara
#chicagoeats
#trumpburialpits
#ps5
#wanderlust
#theylive
#salemma
#arrestthecopsthatkilledbreonnataylor
#bestbuy
#trumpdeathtoll82k
#poemaday
#damn
#individualism
#lit
#killing
#tryit
#columbiasc
#ihavespoken
#phasetwo
#duststorm
#weneedtests
#itsapandemic
#greece
#farts
#horses
#getwoke
#prayforamerica
#tiktokers
#endthepandemic
#uniquemask
#trumpeffect
#everyvoice
#thebronx
#workofart
#stayinyourcar
#wewearmasks
#raiders
#chad
#blackpeople
#mcb
#illuminati
#masksdontkill
#coachellavalley
#dontforgetyourmask
#bleachgate
#governorwolf
#sanitizeyourhands
#covidconversations
#tlou2
#correctly
#storytelling
#doh
#juglovesyou
#supreme
#safetyissexy
#lockitdown
#freecountry
#mountaintowns
#essentialoils
#mnstrong
#letsgobucs
#christ
#stephencolbert
#bakersfield
#restinpeace
#canadaday
#settlement
#kn95masks
#bencarson
#trumpdeathtoll133k
#trumpdeathtoll123k
#stayhuskiestrong
#medicalcenterbarbour
#respiratoryjets
#may4th
#vocalist
#whatsnext
#preventivemeasures
#farmersmarkets
#microbiology
#maskcheck
#stayhomestayalive
#somuchwinning
#keepsixfeetbetween
#vo
#thedevilwearsprada
#bengals
#covidstyle
#care4carlsbad
#eagles
#safertogether
#stopbeingababy
#makeitstop
#mybbwc
#beebusyhive
#ppedrive
#boutiqueshopping
#covidbooking
#sexysaturday
#kssen
#blonde
#outfit
#friarfaithful
#nv
#kkkaren
#silver
#maskupspokane
#protectthenhs
#wigop
#bandanastyle
#universe
#xo
#finance
#futureofwork
#dino
#iot
#buckeyenation
#stayhealthystaysafe
#homesweethome
#wheresyourmask
#truthbomb
#architect
#rescuedog
#inconvenience
#seashell
#pgh
#disabilitypridemonth
#societalresponsibility
#publicfreakout
#healthtech
#atriumhealthproud
#smoke
#workinghard
#wearthemoment
#wigs
#realmen
#immunecompromised
#welldone
#consequences
#penceliesamericansdie
#betawards2020
#dnd5e
#haveagreatweekend
#maskslacker
#healthed
#blueberries
#germanshepherd
#demsjustwinbig
#maskupknoxville
#beagoodperson
#werk
#ontario
#globalwarning
#allstars5
#rvat
#tbi
#letstalk
#girlswithtattoos
#gbr
#asyouwish
#ilovecostco
#lgbtquarantine
#redondobeach
#socaildistance
#protectandserve
#combatcovid
#islandlife
#stars
#nystate
#menswear
#beadecenthuman
#mclennancounty
#byeivanka
#getoverhere
#onsunnyside
#godislove
#lier
#hotmess
#2020worstyearever
#governorwhitmer
#venom
#cleaning
#cheney
#covid19times
#coronacoaster
#texanshelpingtexans
#vangogh
#mahomes
#maskupmeck
#votered2020
#coveryournosetoo
#partnership
#farmgurlscavenger
#tweethearts
#chrispine
#jairbolsonaro
#specialorder
#highereducation
#businesstravel
#globalgoalunite
#raysup
#elvis
#whirlietheclown
#caleg
#mesaaz
#restrictions
#nfltwitter
#mensstyle
#itsuptous
#helpinghands
#problem
#healthdisparities
#whodey
#nomaskhole
#importance
#celebratesafely
#communityfirst
#trumpisarussianasset
#chromatica
#gambling
#holdmybeer
#goawaycovid
#dragons
#hypercapnia
#funk
#keeptexashealthy
#holistichealth
#impeachedpresidenttrump
#pandemicproblems
#gobears
#thankyouforbeingafriend
#alberteinstein
#spaceneedle
#panicbuying
#jason
#tryingtimes
#ivanka
#nationalguard
#cnbc
#pinstripepride
#cooties
#stats
#trevornoah
#supportlocalartists
#fvckthe4th
#dumbestpresidentever
#mitigate
#instrumentalmusic
#soundengineer
#wlipodpeeps
#theloneranger
#maskies
#iqtest
#coronadiaries
#itsokaynottobeokay
#wefilterfakenews
#arts
#lisa
#freefood
#coron
#manipulation
#games
#desantiskills
#studiolife
#tanning
#coronavirusfail
#healthiertomorrows
#shoplocalpdx
#trumpworstpresidentever
#doop
#maskupsd
#maskfactory
#allcaps
#writersblock
#comeon
#itsnotaboutmeitsaboutwe
#healthinsurance
#wearamaskmaga
#reelectgavinnewsom
#license
#guidewellnow
#masksforheros
#morethanbakery
#musicmatters
#nullified
#normanok
#smizefortheskies
#bandit
#openinphilly
#msytravelready
#covid19heroes
#keiseruflagship
#staysafesd
#lordoftherings
#go
#out
#silenceisviolence
#dazzlingdanette
#performerlife
#marin
#tvhost
#gaitermask
#mayorsylvesterturner
#affiliatemarketer
#standupamerica
#maskfabric
#joinku
#hospitalworkers
#peerpressure
#bamboofacemask
#maskslogan
#clovis
#lions
#treatyoself
#protectmiddlegeorgia
#viruschines
#greenphase
#weloveyou
#cutefacemask
#ganggang
#theshining
#scstrong
#tomorrow
#mensgrooming
#alm
#ladies
#scruff
#stophate
#rustic
#contacts
#walkingthedog
#openupschools
#coosbay
#bebe
#einstein
#bunkerboydonnie
#itsabouttime
#standtogetherbutapart
#dragonfly
#ready
#cartoonists
#politician
#ducks
#pokerpalacecasino
#crushcoronavirus
#maskupillinois
#houstonastros
#reuse
#michelebenjamin
#iamcoveredmask
#insta
#ownthelibs
#freemasks4all
#maskyourface
#toiletpapercrisis
#newme
#seniorcitizens
#thankyoucostco
#kill
#ilovewichita
#overthenose
#braids
#kashmir
#naturalbeauty
#bailouthumans
#walnutcreek
#norman
#wipes
#sawyeryards
#giveme6ft
#baltimorehustlerclub
#btcpics
#ingov
#alamedacounty
#doyourresearch
#stayinalive
#nyclife
#coinshortage
#2meters
#immigrants
#coronazona
#immigration
#pandemicovid19
#karensinthewild
#wegmans
#taketheoath
#americathebeautiful
#portlandmaine
#cletuskemp
#dotards
#trumpdeathtoll136k
#wh
#youarejustmakingitworse
#spiderverse
#itsthelittlethings
#stayclosed
#pedaloftheday
#coronavirusohio
#kempiskillingga
#wardrobe
#dummy
#skate
#drinkup
#sharpiegate
#gearup
#blackoutday
#covid19protection
#abbottdeathtoll
#trumpdoesntcare
#active
#hockeyathome
#stayhomeifyouaresick
#chalkart
#wamsal
#wedeliver
#kaiju
#getintoit
#tahoe
#rooftop
#night
#wildwood
#skateboard
#beergarden
#fiction
#allblackeverything
#letsworktogether
#federalgovernment
#seatbeltssavelives
#noracism
#metra
#powertrip
#salemtogether
#multnomahcounty
#liberalprivilege
#protectamericans
#selfdistancing
#dentistry
#goawaycorona
#looters
#tokyo
#chinalies
#before
#educationmatters
#cheese
#popular
#activist
#atlutd
#wearamaskpeople
#billions
#jamesbond
#fuckracism
#maxwell
#hauntedmansion
#givinginstyle
#centralflorida
#jail
#shark
#maskcarabeauty
#caronavirusoutbreak
#kudos
#cannonbeach
#covidisstillathing
#morbidlyobese
#suicideprevention
#robertredfield
#invoke25
#beintentional
#maskupbuckeyes
#endtrumpidity
#isolatedbutnotalone
#wawa
#lastweektonight
#bras
#toebeanstuesday
#masskhole
#ryanreynolds
#wearblueonthe4th
#fsu
#feedthekids
#glowinthedark
#readingstreet
#masksareforeveryone
#wewantfootball
#masquerade
#followscience
#covid19deaths
#rushmore
#safelives
#hangintheretrump
#wafflehouse
#iraq
#trumpdeathtoll114k
#goodfood
#gymnastics
#sunlight
#sexual
#mmemberville
#lidstripsboss
#breathingproblem
#floridalife
#lidstripslife
#youdoyou
#masculinity
#trumpisaliar
#2millioncases
#runnersplaylist
#getseriouslouisiana
#foodsafety
#maskmission
#sanjose
#anxious
#drinkresponsibly
#kobebryant
#pussyfooters
#ridewithshare
#wearprotection
#louisianans
#thermometers
#britain
#icon
#dougduceyhologram
#savethebees
#driving
#mimaskchallenge
#kinky
#morningrun
#linkedin
#statue
#heydan
#dragqueensofinstagram
#dragqueens
#mileg
#maskupnow
#conspiracies
#closed
#jimcarrey
#carloscorrea
#angels
#arrested
#larchmont
#stopspread
#singing
#maythemaskbewithyou
#july4thcancelled
#unstoppable
#coronaquarantine
#teampete
#hulahoop
#assistedliving
#facemasksforeveryone
#parkslope
#benicetopeople
#heatoftheweek
#worstquarterever
#matchymatchy
#johnlewisfuneral
#savethechildern
#lbi
#ladygaga
#voteforthechildren
#bidenduckworth2020
#greenbay
#japanese
#loveit
#stimulusbill
#shopcurbside
#trumpviruskills
#hospitalityindustry
#clenonprofit
#2020pandemic
#affordable
#carona
#actoflove
#unsignedartist
#blackstewart
#thechicks
#rentstrike
#tarheel
#pottstownpa
#covid19isnotover
#johnoliver
#bread
#winewithdewine
#bringamask
#grandtraversebay
#followfriday
#thestormishere
#quarantinequotes
#floridian
#maskboyz
#person
#trumpgaveup
#blackown
#dressup
#shelter
#stressed
#murders
#organiccotton
#thebrownteamaz
#traffic
#medialies
#youaintjournalists
#blackfaceralph
#goofythings
#lunchbucketjoe
#patienceandfortitude
#listentodoctors
#guillermo
#wrap
#tropicalfashion
#arizonacovid_19
#personal
#joementum
#fallout
#airforce
#turnazblue
#maskupmc
#arizonacommunity
#vitalystspark
#flipmihouse
#chinalied
#knucklehead
#antibodytesting
#patientadvocacy
#margaritastogo
#covid19art
#stopcrying
#keepfloridared
#cny
#seeandshare
#futuremeetspresent
#covid19skeptics
#fuckingidiots
#testkitsnow
#thanksgiving
#bigdata
#noplan
#adamwest
#removephilmurphy
#daily
#minimalist
#chipotle
#suffolkcounty
#statistics
#twitterpoll
#holidaygiftideas
#workthatbody
#followtheguidelines
#whinylittlebitch
#typaith
#maskmaaker
#nerdmask
#dopeblackpods
#stayathomestaysafe
#littlecouple
#saveus
#supportsmallstreamers
#leopard
#handpaintedart
#pandora
#decor
#belikejoe
#yacht
#dontbeignorant
#beatcorona
#hannitythefraud
#covidtips
#calmdown
#nototyranny
#mourning
#covid19hartford
#trumpkillsustroops
#spacex
#hoodieseason
#serveny2019
#covidhairdontcare
#forculturalpurposes
#trumpgolfs
#jaredkushnerforprison
#bookclub
#maskermurah
#jeans
#disgrace
#100k
#hand
#up
#quarentinedays
#ppphandpantedmask
#dontbestupidstupid
#epicfailure
#todoporcincy
#hearingimpaired
#savage
#pgemployee
#vision
#crownhill
#maskonatx
#donteventrip
#thepandemicisreal
#funtimes
#contacttrace
#djro
#trumpcoronavirus
#stayhomeandstaysafe
#dearmrpresident
#mtv
#trentonstrong
#bookstore
#stickwithscience
#pause
#longbeachswimmer
#family1st
#openillinoisnow
#retailing
#fl22
#peoplebeforepolitics
#besmarter
#thelittlemermaid
#realism
#procreateart
#tatts
#sonyalpha
#happyclownsighting
#fy
#fueledbythc
#blackandgreytattoo
#thedailywrapup
#chihuahua
#wuhanlab
#prop203
#invoke25a
#swimsuitcoverup
#azmmj
#greenpharmsdispensaries
#somedayslovin
#lirr
#glee
#performer
#garbage
#loonies
#shirleymanson
#ar15
#oceancitymd
#hydrochloroquine
#employeemasks
#corona19
#xijinping
#blackonwhiteviolence
#briansims
#brutality
#mommyblogger
#slowstreets
#investigaterjone
#votevotevote
#justice4ruthmartin
#sspxabuse
#presidentxi
#collusion
#silence
#containment
#crooked
#trialsatthehague
#jobseeker
#dunk
#wtaf
#beatles
#wildcats
#anticastro
#foxnewssunday
#metoounlessitsbiden
#concealer
#sneakerhead
#donaldtrumpisyourpresident
#smallshop
#tattoosociety
#protecttexans
#khashoggi
#masques
#udonthavetomaskmetwice
#melbrooks
#startrekpicard
#dcuniverse
#fuholcomb
#thepeople
#dewinedisappoints
#allforohio
#spreadknowledge
#dragon
#coronaviruslockdownuk
#novios
#prayingforlaura
#buhari
#ducttape
#instalike
#avgeeks
#1yearwithpersona
#coronapandemie
#artislife
#imawakethislatebecause
#livesmart
#masksnowillinois
#ozark
#birdlanddaily
#gofrogs
#followcdcguidelines
#donatemasks
#virtualhugs
#codenewbie
#wearingmask
#greatgift
#womensfacemasks
#indicttrump
#bethedifference
#zombieapocalypse
#nomorelies
#myheroacademia
#health406
#locs
#makegoodchoices
#gcmtpol
#notrocketscience
#zelenkoprotocol
#chiropractic
#uv
#room407
#quitwhining
#gotsoap
#depressionforums
#flamingo
#galsofbirdlanddaily
#whatwedointheshadows
#wwdits
#maskingtape
#getusedtoit
#opentexasnow
#thedarkknight
#beelite
#protectyourselves
#saftyfirst
#fla
#tasteofcalico
#butlercountymaskchallenge
#putinbounty
#eyeshadow
#bccares
#todaysspecials
#goodfriday2020
#openhawaiinow
#racialinjustice
#gethookedwithki
#nyyankees
#trumpskatrina
#nycstreets
#keepeachothersafe
#phillyprotest
#handmademarket
#diversityandinclusion
#throwyouraxe
#chocolate
#trumpdeaths200k
#quarantineisforthesick
#collectivism
#endsocialdistancing
#quarentineisforthesick
#openandsafe
#nomicrochip
#openvirginia
#voteridnow
#airquality
#toxic
#fuckthisguy
#takeprecautions
#ironic
#cnnfakenews
#obamagateisreal
#factchecktrump
#covidsux
#itisjustamask
#brewery
#bucees
#newbraunfels
#notyranny
#thisisntover
#weknow
#pain
#votingblue2020
#notmynewnormal
#safeway
#endmasktyranny
#the_reading_clinic_inc
#reading_clinic_inc_dyslexia
#sellout
#handmadefacemask
#series
#freemethodist
#oceanlove
#coronacoverup
#2weekstoslowthespread
#thegreatawakeningworldwide
#connecticutrespect
#bostonprotest
#thepreferredlife
#highschoolfootball
#trusttheexperts
#fourcountyteam
#masklove
#paranormal
#fastshipping
#dungeonsanddragons
#lifewithgermanshepherds
#txhsfb
#blackdog
#staysafeamerica
#mcr
#cabal
#southerncalifornia
#beastmode
#episcopal
#tribal
#hydroxychloroquinecures
#signsofgaslighting
#doctoroz
#washyourhandsplease
#wewearoursforyou
#beautyschool
#topeducators
#providence
#iris
#ichop
#franklinalumni
#madisonwi
#getwiththeprogram
#michelleobama
#longhairdontcare
#planahead
#kobeshands
#bigot
#rich
#practicewhatyoupreach
#collection
#pandemicpoems
#waterlandlife
#nonviolence
#chinesecelebratedeaths
#killed
#xivirus
#standtallforsmall
#nopandemic
#nomasksinschools
#monsters
#sars_cov2
#bridgewaternj
#dystopian
#trumpgolfswhile100kdeaths
#bot
#covid19relieffund
#households
#hawaiistrong
#peaceout
#doingmypartcolorado
#fightthespreadofcovid19
#wrestlingtwitter
#womenforbiden
#wutangclan
#thebeatles
#wutangforever
#absenteeballots
#opshieldsup
#pirates
#thc
#panicdemic
#nced
#mortalkombat11
#diefortheeconomy
#21daylockdown
#amaskaday
#sterlingwoolmill
#optimism
#backthefuckup
#nwpp4masks
#headwraps
#magatsgonnamagat
#infrastructure
#stylin
#formal
#justsaynomask
#tapatelaboca
#nexstarnation
#allblack
#coronaviruspakistan
#mercy
#factsonly
#ilovedogs
#novid
#packers
#celebrity
#climate
#stfah
#thisispublichealth
#exerciseathome
#anti
#facehugger
#defeatcorona
#mascarillasobligatorias
#earprotector
#quarantinestyle
#righttotry
#federal
#mask4allindia
#soicaldistancing
#wearingmymask
#manners
#thereisacure
#keepbritainfree
#maskwars
#justamask
#bitmoji
#defundcdc
#nobondingbill
#toolittletolate
#happycanadaday
#marthasvineyard
#investigateamyacton
#libtards
#resigngarcetti
#nomaskordinance
#sweaty
#nomorelockdowns
#knowingly
#emilyhsudesigns
#republicanvirus
#showyoursmile
#nightshift
#investigateacton
#corruptdemocrats
#compassionate
#herd
#cartoonistswhoresist
#covid19crisis
#ppe4all
#rosieperez
#covidsurge
#incompetentinchief
#romancereaders
#orthotwitter
#nycliving
#pictures
#tuesdaytreat
#my
#maskeyedevam
#maskupdetroit
#maskup313
#germans
#dollyparton
#obx
#useamask
#stayhopeful
#ericgarner
#rawboss
#brewers
#scarves
#miamidadecounty
#utahutes
#kitten
#madeinhawaii
#blogging
#noworries
#practicemakesperfect
#internalmedicine
#story
#boycottdollartree
#janeausten
#maskupnewhampshire
#besafenotsorry
#protectyourselfprotectothers
#merylstreep
#stopthespreadofcovid
#cartooning
#masksafety
#haveagoodday
#dental
#totebag
#trumpadmin
#mtscores
#testandprotect
#uvlight
#covidconscious
#findsomethingnew
#girlboss
#yugioh
#vanhalen
#supporthealthworkers
#rightmatters
#beardlife
#marriage
#dogoftheday
#poverty
#goodboy
#minnesotappc
#publicpolicy
#theadventuresofmoonmanandslimshady
#ghislanemaxwell
#spiderellacomedy
#usamascarilla
#madeinvermont
#ignore
#leadershipfail
#sandals
#breastfeeding
#takeitfromadoctor
#smileyface
#allstarrace
#covid2019india
#wearamaskjackass
#2020bingocard
#maskuplsu
#azld8
#determineyourownpath
#chicagoscanner
#masksarefierce
#secretpolice
#deadheads
#easypeasy
#ikea
#anchorup
#asymptomaticspread
#jaimeharrison
#whoknew
#grandson
#official
#stopcovid19inok
#summersafely
#sc01
#nationalemergency
#ivf
#mammogram
#batikmask
#cre
#chuckwooleryisafool
#believedoctors
#virology
#dolls
#coviddeath
#sixfeetplease
#talk
#sfbayarea
#risks
#useyourvoice
#pomona
#boycottsinclair
#trumpdeathtoll146k
#garmin
#uofu
#liftthetravelban
#disneyfacemask
#jimjustice
#shabbatshalom
#lowerthecurve
#twinpeaks
#nwslchallengecup
#dumbo
#tvanchor
#lovemore
#americangenocide
#maskupmaryland
#covidchronicles
#fashionfriday
#americanlivesmatter
#famu24
#michaelflynn
#dontdiefortrump
#beachwalk
#protectyoureyes
#bluegrass
#staystrongtogether
#notrump
#modelart
#maskuptennessee
#famu22
#iwanttolive
#powerofpublichealth808
#whitesupremacistinchief
#moveyourbody
#rdr2
#freedommask
#wegotyoucovered
#bbc
#burlingtonma
#joebidenjob
#madness
#wearefamily
#compassrealestate
#14daysnonewcases
#hi
#phoenixrally
#poplife
#begood
#kohls
#tallahassee
#trumptrash
#istandwithfauchi
#bigbluenation
#coachcal
#driveinmovie
#masksareprolife
#popcorn
#datadriven
#newmexicoart
#ourama
#onealabama
#johnnywas
#itrustfauci
#homegrown
#prepper
#woodberry
#researchers
#shelleylewis
#testingforall
#loveistheanswer
#outfitinspo
#usaonfire
#getoveryourselves
#nazitrump
#celebratelife
#funnyshit
#salemor
#megatron
#completecarenj
#decovid
#printondemand
#hackers
#cambridge
#day
#fashiontrends
#trailrunning
#whateverworks
#nygov
#adrenochrome
#ipadpro
#flight
#feminist
#fabrics
#gopfailedamerica
#office
#mmpr
#protectteachers
#protectstudents
#notwearingamask
#sewist
#healthoverexams
#surf
#mutantfam
#orioles
#goodpeople
#florists
#minneapolisfed
#simplysantafe
#santafenewmexico
#shakespeare
#ignitefreedom
#digital
#mentalillness
#familia
#indoors
#teamasthma
#backinbusiness
#aging
#finsup
#ufcw
#defundnypd
#fed
#nothard
#scuba
#parentingandcovid19
#ralphs
#newcases
#washyahands
#safeandtogether
#atlantamayor
#ifcovidneverhappened
#trumppuppet
#promotionalmarketing
#tulips
#buyrecordedmusic
#seo
#secret
#trumpdeathtoll90k
#titanic
#leaderslead
#adamaron
#scotland
#beekind
#rantover
#shopsafeshoplocal
#fridayeve
#knowyourrisk
#askaphysician
#everydayheroes
#thegoldenrule
#princeton
#lfc
#northside
#unitedkingdom
#horrorfans
#getwellsoon
#halloweenkills
#istandwithscience
#neckgaiters
#2020protests
#standwithscience
#padres
#coffeelovers
#prayersup
#melbourne
#actuallyautistic
#socialdistancinguk
#questions
#elephant
#hamiltonhealthy
#manatee
#dontpeeonme
#goheels
#nomorerepublicansever
#bankruptcy
#covit19
#weinthistogether
#drip
#happyfathersday2020
#race
#deathmetal
#spreadlovenotcovid
#homeworkout
#beatnavy
#ditchmitch2020
#ifschoolsreopennow
#flint
#drbright
#lakecounty
#quarantinetimepass
#stacyabrams
#coviddeniers
#facethenation
#fedsgohome
#getup
#offbroadway
#maskupkashmir
#audition
#forall
#mondaywisdom
#covid19ppe
#riskmitigation
#foodporn
#becompassionate
#whattriggerskaren
#venice
#mylove
#itsaboutallofus
#trumpdestroyedamerica
#returntonormal
#hunger
#liveyourbestlife
#womenscaretrump
#chicagoart
#quarantunes
#chargeon
#savelife
#loveoverhate
#lagunabeach
#saysomething
#tiredofwinning
#cdcdata
#frustrated
#holdtheline
#irvine
#elearning
#gaslightingamerica
#mikepenceisanidiot
#border
#customer
#tew2020
#mariobros
#nobabiesincages
#trumpbrutesquad
#youmatter
#rockstar
#thisisnottheflu
#umnproud
#registration
#lunchtime
#teachersofinstagram
#handmaidstale
#chamberofcommerce
#trumpdeathtoll152k
#therapeuticmassage
#doac
#nwsl
#ssdgm
#sdny
#disastermcmaster
#growthefuckup
#faa
#columbusga
#notfunny
#nofucksgiven
#patreon
#nycpride
#pc
#nothankyou
#powertothepeople
#republicanvotersagainsttrump
#supportteachers
#try
#classy
#springfield
#michelleobamapodcast
#goputin
#paranoia
#filmyourhospitals
#flythew
#asian
#emptysburgaddress
#thesepeoplearesick
#excercise
#manly
#rednoseday
#hermancaine
#pressrelease
#dm
#fml
#outandabout
#promotionalproductswork
#radres
#iwearbecauseicare
#jasonvorhees
#lessons
#mug
#funfriday
#giftsforwomen
#er
#revolutionnow
#racistexposed
#selfishassholes
#longtermcare
#designers
#disco
#staysave
#makerspace
#language
#gray
#allentown
#supportscience
#newvideo
#uabpccmfellows
#allofarkansas
#bluestates
#sleepyjoebiden
#travelblogger
#residency
#floridamoron
#masksonamerica
#boomerremover
#helpkidslivebetter
#memes2020
#crushcovid
#trump2020victorynowmorethanever
#blacklivesbetter
#racing
#votetrump2020
#mlbtwitter
#replouiegohmert
#votebluetosavedemocracy
#sundayblogshare
#covidproblems
#infect
#winetasting
#trumpdeathtoll151k
#designerlife
#funniesttweets
#covid19memes
#democraticparty
#hospitallife
#buyamerican
#sushi
#bollywood
#springsteen
#rememberthe150k
#itsnotgoingaway
#bassporn
#healthissues
#sgrho
#nobodytoldusyeswedid
#leoseason
#whyidontliketrump
#healthoverpolitics
#rightnow
#knittersofinstagram
#oudna
#balls
#hurricaneisaias
#so
#hpeathome
#instamood
#fursuit
#lindseymustgo
#beachgirl
#nantucket
#healthcare4all
#maskupuk
#friendsforever
#nofilterneeded
#instapic
#sailormars
#covidgoaway
#diabetic
#drinkathome
#dexamethasone
#thegreatawakeing
#aapi
#shortsleeve
#putafuckingmaskon
#followyournola
#forever
#wheelsup
#forme
#seanhannity
#420friendly
#legendofzelda
#crew
#itsnottoomuchtomask
#standback
#oilpainting
#tropicalstormfay
#sweethomechicago
#ymca
#covid19india
#impotusamericanus
#barrmustgo
#edutwitter
#pimacounty
#churchlife
#achoo
#unioncounty
#n95decon
#hispanic
#pressercovid19
#senategop
#thickscarf
#contactlessordering
#masklessmorons
#highlights
#suddenlyremote
#snack
#penceisanationaldisgrace
#nonmedicalmask
#africansarenotlabrats
#fashiononashoestring
#classof2021
#mediabetrayal
#backtoworknow
#staysafechicago
#maskenauf
#sewsewsew
#itsthatsimple
#tomwolf
#fakecoronavirus
#milesmorales
#drinkgoodbeer
#reopenct
#trustdrfauci
#hoodies
#whencoronavirusisover
#weareallin
#masks4ohio
#prospectpark
#flattenthecurveagain
#hotaf
#wildwednesday
#covidisnojoke
#plandemicdocumentary
#covidprevention
#topeka
#marion
#masksonsportson
#allefueralle
#mask4allusa
#95mask
#organize
#canadacovid19
#masksforemployees
#fuckkemp
#tusksup
#nomasksnoservice
#boltonbook
#ignoredewine
#pontelamascara
#nosewfacemasks
#socialsistancing
#hellojuly
#curling
#snowpiercer
#hbomax
#waipiocenter
#cookingathome
#ham4peds
#czcoverups
#grandpa
#court
#authorlife
#pritzker
#onlyidiotsfightmasks
#dragthru
#unionsquareny
#dotwork
#communityunity
#workplaceunity
#becute
#villages
#rebellion
#newyorkforever
#dustmask
#dontgiveup
#showtime
#pmht
#governorstitt
#becauseiloveyou
#stopspreadingthevirus
#kettling
#coronavirusresponse
#edits
#pregnant
#halloweenfabric
#educationisessential
#failing
#localdelivery
#leesiamonay
#relatable
#asotincounty
#coveruptattoos
#masksforqueens
#freedomcafe
#nottodaysatan
#feelinggood
#coach
#trendy
#hoffner
#blacklivesmatte
#cancerawareness
#traditionaltattoo
#sexualassault
#supportlocalmusic
#sicklecell
#brewcrew
#rescuedogsofinstagram
#usavirus
#thisrealtorsews
#passover2020
#karlthefog
#springfashion
#pdlife
#carehomes
#giveusppe
#amyblacktattoos
#holdtrumpaccountable
#falsepositives
#biomaterials
#womenintech
#imwithaew
#picnic
#sutures
#trumpdoesnotcareaboutyou
#grafts
#bestdayever
#notomasks
#historyrepeatsitself
#masksaremandatory
#jvr
#whitesox
#bobbybandito
#beachstyle
#blackworker
#blackworktattoo
#openarizona
#lifecoach
#icareaboutyou
#resignkemp
#redwave2020
#wearamaskor
#cyberpunk
#anthonysabatini
#aurora
#birding
#beers
#penceisaliar
#poorleadership
#marina
#noscience
#gobucs
#trafficking
#californiacoronavirus
#grifters
#religiousfreedom
#masksforvashon
#cantbreath
#joeyvanryan
#thismorning
#scamalert
#whatdayisit
#cravethegummi
#comitemcoutureinc
#sigourneyweaver
#onlyfansnewbie
#nocovidtest
#nomasknocrime
#protectlibraryworkers
#mssny
#fireredfield
#flcovidepicenter
#poclivesmatter
#ohcanada
#investigation
#idontwanttogiveyoumygerms
#unmaskedunite
#donthedata
#hcwshoutout
#darkskinbodyart
#azcovid19
#trendingnews
#russiahoax
#cci
#goldengatebridge
#brine
#elites
#fight4life
#shooter
#nomasksintexas
#masksarelame
#waytogo
#bringthesmoke
#freemichigan
#ou
#sspx
#cuomonursinghomeslaughter
#pushback
#13sunrise
#bloodmoney
#endrant
#rbgforever
#justwearafuckingmask
#prc
#keepeveryonesafe
#gilead
#noh8
#phase
#writerscafe
#evictionmoratorium
#proof
#selfiesunday
#voteazblue2020
#vegasdepression
#esty
#podcastlife
#foxnewsisracist
#characterdesign
#masksareharmreduction
#covidcult
#wearamasksaveslives
#freepress
#penceknew
#chicagotattooartist
#wearamaskeveryday
#cannabisnews
#townie
#historyhasitseyesonyou
#western
#lion
#nocurfews
#russiabounty
#surgical
#thetalkofthetownie
#keep6feet
#givemeppe
#vacationmode
#boycottgoyafoods
#spidey
#mask4masc
#wearadamn
#listentoboomtownrichmond
#rupaul
#fuckinslee
#jama
#gitmo
#jobsatsap
#degreesnyc
#sewallthemasks
#covidiotas
#klobucharforvp
#weneedmoretesting
#chronicallyill
#jobhuntchat
#jobhunters
#ministry
#cowboysfortrump
#covidclear
#buyonegiveone
#obamaworstpresidentever
#fazza
#staysafeatx
#covid19notahoax
#forthea
#jobalert
#lovelansing
#trends
#inthesestreets
#domesticterrorism
#investigatewilliamakrueger
#yallneedscience
#dopeydon
#themaskpodcast
#top
#outfitstyle
#webstertx
#british
#nightwalker
#slots
#civics
#silentmajorityrising
#washere
#farrstridermerch
#unmaskmichigan
#sonorandesert
#riptiktok
#wearebrooklynpark
#arte
#weareonekapamilya
#covidwarriors
#cookout
#safety1st
#blackwomenmatter
#uniquelycaresource
#empty
#masksupcolumbus
#harrisonford
#breathemore
#voteabbottout2020
#nomasknosheep
#churchmedia
#informationsaveslives
#decontamination
#exponential
#flattenthecurvenotfattenthecurve
#qpatriot
#dueprocess
#beekeeping
#trumpisdangerouslyunfit
#letitgo
#endals
#criminalpresident
#rememberandneverforget
#nomaskpence
#maskmandatory
#groundhogday
#sennass
#nomasknotaco
#gostars
#parkcity
#useyourhead
#trinestrong
#gameofthrones
#covidfl
#runcbus
#cruel
#coronavirusfl
#diseases
#ohioishome
#couture
#shoes
#vacations
#divorcelawyer
#ellewoods
#wearamaskmn
#justthetip
#nerdy
#arlingtonva
#tre450n
#abc7ny
#bellevue
#wayfairchildtrafficking
#zen
#ohioed
#hons
#burque
#deathbedducey
#bekindwearamask
#cringe
#wearamasksaveyourlife
#seafood
#damnitmichigan
#wearart
#getvaccinated
#covidducey
#postcovid
#swinthistogether
#fakenumbers
#alzheimer
#fairmaps
#mortality
#maryvale
#freewill
#coloradocraftingforacause
#squirrel
#arresttrumpnow
#wwiii
#selflessservice
#careful
#bias
#duckandcover
#vaosig
#onlineboutique
#craftingforacause
#igdc
#chinamustpay
#respectthevirus
#drfaucifanclub
#weedlovers
#intimidation
#pastateparks
#colliercountyschools
#turnoffmainstreammedia
#protectingothers
#cv
#saturdaynighttakeway
#nerules
#pastor
#bekindtoothers
#cf
#supportlocalart
#maskupva
#equipmentnow
#trumppino
#notdyingfortrump
#commuter
#increasetesting
#pooltime
#testsnow
#demcastca
#investinidaho
#superspreadertrump
#alwaysessential
#one
#crna
#happysong
#therantwithhermanjames
#deadass
#wale
#yougotthis
#usewhatyouhave
#booknerd
#supportlocalrestaurants
#investineducation
#unmanlytrump
#trumpflu2
#coloncancer
#manicmonday
#embroidered
#maskup4smallbiz
#creatives
#pineapple
#asthmatic
#vile
#electapa
#inshapeattitude
#perjury
#lonewarrior
#alaskastrong
#flattenthecurveflattenthebelly
#stopbitching
#millions
#getaway
#intothedark
#rollingstones
#endthecoronagenda
#twitterpolls
#relaxation
#polling
#inlandstrong
#psychedelic
#ellenshow
#floridastrong
#donttellmewhattodo
#okkaren
#gentlemensclub
#amycooper
#serious
#nephrology
#uf
#supportgoodtattooing
#womenartists
#buttons
#tattoocommunity
#socialists
#onemillion
#tattoocollector
#coronavirusenvenezuela
#bigotry
#skinart
#catslife
#chemo
#inkaddict
#details
#adjustable
#modernnotoriety
#elegant
#seahawksfootball
#inkmaster
#cltnews
#clippernation
#smiling
#thegoddessmc
#giants
#reproductiverights
#pleaseshare
#boycottamericanairlines
#kyle
#teamemac
#cardiacarrest
#nflfan
#stayhomo
#sportsfan
#emacattack
#seahawksnation
#seahawksfan
#scrublife
#tarrant
#trumpists
#gme
#publiccorruption
#portsmouthnh
#trumpster
#masksofdeath
#mt
#goldmansachs
#savetheusa
#ugly
#duuuval
#epsteindidnotkillhimself
#thetea
#plan
#volunteerappreciation
#thelastofuspart2
#govsisolak
#showgirls
#back2school
#whatsappdown
#spirituality
#diefordonald
#fashionistas
#lutheran
#antichrist
#summit
#folkart
#defunddemocrats
#cash
#1termtrump
#spicegirls
#elders
#shoplatinx
#freestuff
#chandler
#dreamers
#bidenwarren2020
#weoverme
#medicalcontrolfrauds
#encephalitis
#finethem
#digitalillustration
#html
#columbusrunning
#pandemicrelief
#softwear
#makingtecheasy
#proudteacher
#azppe
#alienart
#usbp
#purehope
#purelove
#coronavirusaz
#herdimmunitynow
#6feetdistance
#pennywise
#greens
#fakefoxnews
#smttt
#woodywoodpecker
#razorgrads
#caribbean
#oneofkind
#socialdistancenow
#il14
#gloriarincon
#proactive
#maskaday
#skateboarding
#badgeofhonor
#sciencefacts
#covid19awareness
#ewdavid
#tuesdaytalk
#welikemike
#fightracism
#cuzoe
#medium
#wearamas
#trumpknewaboutrussianbounty
#washyourface
#supportlocalfarmers
#diyprojects
#doctorsnotpoliticians
#textile
#igotyoucovered
#maskerspirulina
#recycled
#alternativefashion
#toryshambles
#blacklivesmatterplaza
#sewnice
#maskulin
#maskupil
#masko
#paidsickleave
#biased
#maskeralami
#communitycare
#tambourine
#trumpfirst
#savagechallenge
#fuckitmaskoff
#howtomakeloot
#dentoncounty
#antiquebasketlady
#borishasfailedtheuk
#htgawmfinale
#gobirds
#worktrip
#refuse
#calm
#loveinthetimeofcorona
#donttestdonttell
#itstime
#notaboutyourhealth
#dabeatgoeson
#maskermata
#republicansdefeatingtrump
#dcblackout
#icanteven
#adhd
#gaymask
#californiashutdown
#distwitter
#forrestgump
#n2j
#voteherout
#masksarebullshit
#covidpanemic
#oldbay
#hulamask
#rockyourmask
#cbc
#oped
#kentuckystrong
#golfer
#epsteinblackbook
#cambma
#grr
#nose
#letsgetit
#croptop
#workmode
#hellraiser
#sew4lives
#wearestillinapandemic
#endsystemicracism
#sgn
#criticalmass
#demforce2020
#bedsidechat
#fails
#southwestairlines
#twill
#usmnt
#heroins
#lovemaine
#kotd
#chinaliedpeopledie
#wearurmask
#gear
#forfuckssakewearamask
#donut
#buyersagent
#maskheros
#coachella
#masksinger
#littlethings
#stimuluspackage
#iwearmymaskforyou
#phasing
#tcbeer
#wtp
#medicaldispensary
#covidoc
#onlywhenitssafe
#readerscommunity
#hhn30
#is
#or
#hcp
#alf
#riseabove
#150kdeadamericans
#moveon
#dayofthedead
#letsfaceit
#nomasknonsense
#wave
#historyrepeats
#hotel
#brexit
#gaybear
#cmonman
#femaleentrepreneur
#haitian
#seersucker
#2020problems
#ps4
#impeachedforevertrump
#ivankaisthenewkaren
#bohemian
#insciencewetrust
#teamfallicorealestate
#independentartist
#greatoutdoors
#igdaily
#coronavirusseattle
#forward
#corinnavirus
#votemcconnellout
#abc15
#dailywalk
#frederickdouglass
#braves
#littlerock
#solo
#montcostrong
#eatingout
#goodstuff
#firesafety
#hailsatan
#newmaskwhodis
#fauciknew
#oregonducks
#thaddeusspeaks
#upperroom
#pinellas
#veryverynotsmart
#smalldickenergy
#newalbum
#waste
#headache
#dayofmourning
#masksforallng
#wcnc
#mountup
#beready
#covidny
#wearthedamnedmask
#yourfired
#coveredfaceskeepopenplaces
#acoustic
#everywhere
#toldyouso
#personalinjury
#homebuyers
#philandocastile
#dade
#temperature
#traderjoeslosangeles
#dontbecovidiot
#cafes
#firstpitch
#fellowship
#cowboysnation
#oaklawn
#stimuluspackage2020
#120kdead
#badgers
#safetyforeveryone
#alzheimers
#summersafety
#ocfl
#drwho
#paypal
#gobonobos
#anchors
#targets
#goodyear
#boomtownreno
#microsoft
#words
#spineless
#bioterrorism
#domainer
#celticchic
#inthefield
#lifeofanarchitect
#sunshinestate
#protectandrespect
#txhd47
#happeningnow
#guardiansofthegalaxy
#unicorns
#palmtrees
#proudmom
#thankyouthursday
#freehopewell
#enoughsaid
#mindyourbusiness
#pm25
#sketchcomedy
#nitrilegloves
#borntorun
#ladyliberty
#snootysnootfuckityfuck
#resistanceunited
#bbqlife
#harmony
#freebritney
#discountrugs
#trauma
#krispykreme
#whatwedomatters
#indieartist
#lawfirm
#minions
#colombia
#covid19barbieupdate
#hotday
#ryeneck
#falcons
#talent
#plasma
#magamarketmeltdown
#republicanstockmarketcrash
#donppe
#ctvisit
#teamleaps
#familythings
#entreprenuer
#chaoticdisaster
#tartans
#gohoos
#maskinista
#reporterlife
#dreamsupremacy
#covid19vt
#ktsucares
#amandakloots
#seeyalaterbye
#unreal
#iamgdc
#coviddenial
#dreamtownrealty
#truckers
#southbay
#trumpswalkingbraindead
#gruvgear
#townhall
#curious
#az05
#readingpa
#defense
#berks
#floridafail
#epidemiologists
#takewarning
#silicone
#resignducey
#cheerstoyou
#vgk
#nikerunclub
#smokedmeats
#mandatemaskssc
#bullsnation
#trumpkilledcain
#livewell
#justiceforrayshardbrooks
#akgov
#vpotus
#interview
#june27th
#strongertogerher
#passtheheroesact
#childabuseprevention
#multitasking
#pt
#thintheherd
#justiceforvanessa
#watches
#bigsexy
#pandemicpence
#lawless
#mygirl
#banking
#sandstorm
#civilduty
#victory
#alexjones
#termlimits
#sooners
#electionsmatter
#wipeitdown
#withlovefromnewjersey
#lovedogs
#waiver
#sciart
#illustrationart
#internationalfriendshipday
#amdg
#trumphateswomen
#nikkimousecreations
#heels
#scientism
#summersolstice
#pillows
#miketrout
#checkyourself
#maskupcurtainup
#masksonusa
#maskfashionista
#podcasters
#picksdisease
#nofilters
#artgallery
#dontbeacunt
#personalstyle
#toddlerlife
#pridemarchfromhome
#irad
#dsma
#nationalwearamaskday2020
#shazam
#madeintexas
#dr
#drandrewkaufman
#familyvacation
#forwardthinkingpromotions
#sanjoaquin
#lovinglife
#peanuts
#streeterville
#whosnext
#toxictrump
#fu
#nomasker
#dontcensorme
#mcwcovid19
#classactionlawsuit
#satcha
#justiceforelijah
#nhra
#legendarysandybeach
#copsoutcps
#waronscience
#akelect
#breaktheoutbreak
#businessowners
#letsgomets
#logodesign
#geometricpattern
#outoftouch
#tacoma
#childcareisessential
#crossfitoahu
#committedtocrossfit
#disabilitycommunity
#evidencematters
#kempisamurderer
#covidken
#facemasks4highered
#yourekillingme
#musicartist
#dailyart
#obamaday
#qaren
#blackgirlsrock
#pridenyc
#polio
#claustrophobia
#shameless
#italianfood
#briankempisamonster
#campus
#paradise
#peoplebeforeprofit
#staywellnyc
#selfieyourmask
#greenwichvillage
#imaskupforyoudoitforme
#fixit
#trumpdeathtoll148k
#quickdrop
#tot
#strangeplanet
#harvard
#tr
#genetics
#weddingday
#customerexperience
#lung
#athensohio
#lebronjames
#infosec
#bubble
#livarbors
#carbondioxide
#foxnewslies
#noapologies
#schoolsupplies
#tunein
#artmuseum
#youwashitbest
#fallout76
#hitsm
#franklincounty
#doughnuts
#prepared
#tattoolife
#govegan
#leadershipvacuum
#maskuphburg
#horrormask
#engineering
#geometricart
#indigenousrights
#smallbuisness
#maskupcha
#freedomovertexas
#muppets
#paramedic
#fullofshit
#immunitybooster
#metalbar
#cancel2020
#shutdowns
#saveyourselves
#ladodgers
#bingo
#confusion
#whowasthatmaskedwoman
#stupidamericans
#breitbart
#fakedata
#wakeupcalifornia
#cassandra
#prettypleaseplt
#climatestrikeonline
#femaleartist
#deathpenalty
#vintagevinyl
#negligence
#iseeyou
#nationallipstickday
#realchristianswearmasks
#derekchauvin
#rjh
#readytoship
#radiology
#sdg3
#espnplus
#bountygateaintgoingaway
#keepsciencespicy
#bearsofinstagram
#noentry
#annieturnquest
#schoolsuppliesfor2020
#beautician
#maskupmadison
#ghana
#normanregionalcares
#normanregional
#nycprotest
#august
#miltonstrong
#mpire20
#qurantine
#steeledossier
#seattleriots
#fashionblog
#popeyes
#cigars
#goodluckwiththat
#texasmaskmandate
#aacovid19
#newyorkpubliclibrary
#appalachianhighlands
#glovesoff
#beamensch
#snake
#austriangp
#unc
#balfour
#freestylefridays
#bigtex
#trapmusic
#mysteriouswoman
#spoton
#bcdctx
#gaiters
#mooresville
#newwork
#mickey
#wendys
#listingagent
#sundayfeels
#facemasksdontwork
#desatan
#airports
#mybody
#tustin
#game
#dramaqueen
#savelifes
#maskupedina
#parties
#facebooklive
#digitalphotography
#maskonmaryland
#civic
#houstreets
#tmkindness
#bothell
#joco
#yay
#cobbcounty
#makeamericafreeagain
#bulk
#motivationalmonday
#mmv
#familiesbelongtogether
#confirmed
#stylishfacemask
#90daysclean
#eparegistered
#greenliving
#waterbasedclean
#nontoxic
#hyvee
#narcissism
#trial
#homeoffice
#funkopop
#unitedagainstcoronavirus
#thegreatawaking
#killer
#enjoyyourlasttermgop
#cert
#domesticviolence
#gsds
#dontbeabitch
#smashthepatriarchy
#khsaa
#covidrules
#detroitstrong
#riotsnotprotests
#umbrellaacademy
#masktips
#trumpvirusaintgoinaway
#croc
#publicspace
#disneyisoverparty
#masklessmike
#teachershavefamiliestoo
#pedophiles
#scranton
#maskanxiety
#trumpbunker
#fredmeyer
#instabear
#dahvedlevyrockingyou
#updates
#bareface
#m45mp
#ticktock
#thankyoudoctors
#whodatnation
#covidcanada
#dumbpolicy
#musical
#noshutdowns
#falsesenseofsecurity
#nomasksneeded
#wearamaskinohio
#maskupsavannah
#coffeebreak
#notapolitician
#nata2020
#masksstopthespread
#spintheweb
#weecare
#trumpmustresign
#rollasone
#rolllogs
#doridelive
#tnstrong
#opennynow
#resources
#respectyourneighbor
#itsabouttheelection
#blackisbeautiful
#weneedfootball
#brewing
#librarytwitter
#coronavirusisnotahoax
#purchase
#hockeytwitter
#molonlabe
#fashionillustration
#knowyourfarmer
#positives
#lost
#thevirusisreal
#checkout
#demshateamerica
#marchingband
#endcovidscamnow
#attorney
#utahcovid
#govols
#trumpknew
#catslacrosse
#savetiktok
#mypillow
#qaf
#itsnobigask
#45thdegreeracist
#wearamaskorgotojail
#wearamasktn
#clapforcarers
#duet
#minneapolisprotest
#silsnyc
#butseriously
#theylieyoudie
#galeharold
#ska
#covidsymptoms
#coveryourblowhole
#agentorange
#bloomberg
#barberbusiness
#filteredmask
#prideflag
#votedonothingdonaldout
#newhaven
#quityourbitching
#leavemealoan
#makeithappen
#attemployee
#reversible
#citizenship
#wearitloveit
#fictionpodcast
#raleighnc
#thelastword
#equinelife
#badges
#magamasks
#americanair
#pies
#coldbeerhere
#letsstopthespread
#medicarecoveragepro
#losalamos
#chalkforchange
#denton
#missyou
#bossup
#karenavirus
#coronacrazy
#travelagain
#dank
#stlblues
#takemeback
#europeans
#womenswear
#savegrandma
#notjusttheflu
#nonessential
#smbusiness
#iwillvote
#dawgnation
#jonstewart
#values
#rolex
#snakeplissken
#micdrop
#levelup
#maskofwellness
#maskupboise
#geeanthonyfauci
#blowdry
#beakindhuman
#tie
#coronavirusquarantine2020
#stupidhoe
#pdxmoms
#pandemicmusic
#horrorpodcast
#thursdayfeeling
#opencarry
#maskuporstayhome
#positivemindsetalways
#myhomemadememes
#july6th
#tanktop
#seeyouatthelibrary
#dentists
#respectlife
#trumpconspiracy
#originalcharacter
#safetyandprosperity
#stroudeproud
#resistasone
#covid19southafrica
#boycottfoxnews
#southamerica
#gamedev
#artwear
#notsurprised
#floyd
#southside
#mextasy
#lazy
#pandering
#coronavirusquarantine
#protrump
#republicanshateamerica
#mypeople
#noho
#yakimatogether
#maskuplv
#mondaymadness
#ilovela
#spreadcalmnotfear
#bettywhite
#margarita
#thegreatmaskdebate
#dacadecision
#dontbelievethehype
#maskuppiercecounty
#shufflestheclown
#quickservice
#foxbusiness
#fastservice
#vacay
#autotitle
#covid19ab
#notary
#wearestrongertogether
#workhard
#onwyoming
#utahns
#altruism
#onwisconsin
#scheerstupidity
#goavsgo
#gamenight
#maskupcali
#seward
#fairbanks
#notnormal
#getcreative
#leonardodicaprio
#connectivity
#justasking
#collaboration
#notbuyingit
#fannypack
#bitches
#podcastersofinstagram
#oasisreads
#titans
#maskupifyouwantafootballseason
#beersofpa
#magayellloudly
#ridinwithbiden2020
#openedtoosoon
#buffalony
#nycfc
#maskuptempe
#gotojail
#lgrw
#hrcommunity
#sayyes
#peacockwinebar
#thelastofuspartii
#tx31
#ournewnormal
#herpes
#californialove
#housing
#masksdowork
#smithcounty
#hardwork
#fitnessmodel
#suspect
#kashmirilivesmatter
#fuckcoronav
#bubblelife
#lifehacks
#ankara
#stayopenstaysafe
#eee
#yyj
#weredyinginsc
#coronafest2020
#freshisbest
#matthew
#maskupcolumbiasc
#quilting
#masksshowrespect
#dailycartoon
#caringforlife
#naked
#awakening
#standforsmall
#lotogether
#mpls
#appolice
#allstate
#trumpublicans
#masksonmissouri
#dontmaskup
#welovegreenecounty
#vegaslifestyle
#lexington
#communitystrong
#tuesdaytrivia
#wynonnaearp
#homemeansnevada
#healthykids
#jedi
#comfy
#icanhelp
#mygovernorisanidiot
#zenyazenyaris
#myteam
#onepride
#mountup2020
#healthyneighbors
#gorockets
#treasurecoast
#mspattycake
#rhoa
#virtuesignal
#togethermt
#siuws
#detoxing
#youcanbreathe
#buffalove
#holdernessfamily
#flybur
#workoutathome
#mspattycakemakes
#mspattycakemask
#pacificnorthwest
#tx07
#wearinthistogether
#makeuplooks
#dontbeaselfishasshole
#blame
#begreat
#portlandstrong
#boatlife
#shakajohnson
#traciemburns
#frankiedarcell
#marxism
#alhamdulillah
#ihateithere
#trumpputin
#lame
#maskcouture
#chdwarrior
#geeksngluttons
#wait
#treeoflife
#enjoythedistance
#peopleinc
#couponcode
#branson
#covid19coverup
#trustednews
#isthisreallife
#protectmeprotectyou
#stayhomewhenyoucan
#fridayfunny
#covidisnotflu
#comebackkc
#trumpdeathclock
#diamonds
#coronakindness
#menards
#laws
#introvert
#florals
#customfacemasks
#supporteachother
#dorchester
#teameastman
#nursesday2020
#begrateful
#mayday
#old
#saveothers
#socialsolidarity
#nightmare
#corcoran
#staymotivated
#dream
#washourhands
#protocol
#homophobia
#protectus
#irespectyou
#wasyourhands
#tour
#coivd19
#fuckyoudonaldtrump
#jogging
#rogerspark
#theresnoplacelikehome
#decorativemask
#lifethoughts
#eyeroll
#beckleywv
#mediabuzz
#gohabsgo
#sneakpeek
#practicesocialdistance
#coronadiaries2020
#thanksmom
#shemagh
#provincetown
#improvisation
#physicalhealth
#taxpayer
#kickass
#others
#passion
#tobitalks
#riskmitigationnotavoidance
#ads
#lockdownhouseparty
#nottodaycorona
#supermarket
#spoonflower
#layoffs
#14days
#citywalk
#blogpost
#makeart
#lookoutforeachother
#make
#greedy
#kindergarten
#piano
#makeamericahealthyagain
#goodjob
#forothers
#farm
#yuck
#moronpresident
#quarantinethoughts
#westvillage
#mcallen
#everythingtrumptouchesdies
#furbaby
#govnewsom
#wearppe
#bosslady
#chicagoland
#illini
#partoftheproblem
#dyi
#nycmayor
#ny1
#catchphrasepatriots
#dontbefoolish
#servicedog
#sharktank
#vaccinated
#kidney
#fieldtrip
#graphictees
#slpeeps
#allthetime
#reopenedtoosoon
#respectoneanother
#quarantinecats
#maketrumpwearamask
#squats
#catsagainsttrump
#dontgetittwisted
#handsanitiser
#closethecamps
#mannequinhead
#fridaysface
#bad
#freethemall
#whereismikepence
#wearamaskstupid
#keepthemsafe
#blackfriday
#clinicaltrials
#decisions
#covid19ca
#onlyfanspromo
#sasquatch
#georgewbush
#nursepractitioner
#annie
#madeinny
#looneytunes
#wearehere
#nova
#brown
#ctnews
#alone
#fb
#cincoathome
#theyoungturks
#tytarmy
#wuhanoutbreak
#nationalsuperheroday
#feedingamerica
#umc
#streetfashion
#authorstakeaction
#conservation
#teamtexas
#wearamaskstopthespread
#chooselife
#covid19survivor
#romance
#mypandemicsurvivalplan
#fashionforward
#thefittingroomdallas
#waitforit
#fibromyalgia
#april2020
#foodtruck
#mef
#ladybg
#mefarmacy
#clowns
#senior
#temperaturechecks
#drama
#protectflorida
#deepthoughts
#matter
#boycottkroger
#nixon
#postmates
#insomnia
#mememe
#covidschedule
#maythefourth
#governmentoverreach
#dontleavehomewithoutit
#buttercup
#morondesantis
#cinema
#yellowphase
#sendinglove
#makeamericakindagain
#wewillprevail
#darkesttimeline
#prettyinpink
#lakeview
#fatherdaughter
#loveinaction
#wednesdaymask
#sanbernardinocounty
#webdesign
#hydroxycholorquine
#bird
#noacceptablelosses
#betterthannothing
#telework
#jcpdesigns
#nycactor
#iwalktomyownbeatby
#patriotsday
#lajollaivfgraduate
#washmyhands
#wearadamnedmask
#ourlivesmatter
#staystrongla
#newsyoucanuse
#wearahat
#sixfeetdistancing
#communityspirit
#masks4kids
#crazyredhead
#saveyourself
#branded
#stormydaniels
#breakingbad
#sigmagammarho
#weovercomecovid19
#sweetdreams
#caution
#covered
#readingcommunity
#eastvillage
#hbd
#workathome
#trumpfails
#safereturnkc
#mardigras
#broke
#donttouchface
#getitdone
#safelybacktowork
#races
#masstestingnowph
#sciencemattersignoretrump
#allforone
#korea
#avengersassemble
#candy
#healthtip
#sanitizeeverything
#wewinwhenwevote
#crystals
#diseaseprevention
#staycovidfree
#narutoshippuden
#insecure
#moretests
#hopeful
#highlandpark
#weworeanje
#employers
#gettowork
#trumpisdangerous
#indy500
#preventionisbetterthancure
#newyorkmilliner
#paint
#teamstallion
#publichealthfailure
#lotus
#meanwhile
#montcopa
#trumpdisinfectant
#nwastrong
#currentmood
#daughter
#velshi
#irunwithmaud
#inconsiderate
#stayblessed
#rayban
#laborday
#followrules
#eco
#maskmeamerica
#quarantining
#inandout
#farmworkers
#shield
#goldenhour
#flightattendant
#atrisk
#bobsbigboy
#burgers
#corinavirus
#youprotectme
#corgi
#covidhair
#mondays
#alllove
#believeinyourself
#problemsolved
#seesomethingsaysomething
#camomask
#smallbizlove
#stories
#careless
#leica
#socialdistancingmatters
#diyppe
#sadness
#ues
#flupandemic
#susancollins
#barbourcounty
#wedontneedrails
#fascists
#crazytown
#thelastdance
#nbd
#polkcounty
#vicepresident
#inspiring
#behavioralscience
#gophers
#wearethevirus
#govbaker
#healthhazard
#yeah
#adjust
#usehandsanitizer
#salesforceohana
#graduatetogether
#burnout
#cyclists
#basic
#conroe
#getthefacts
#choose901
#affiliatemarketingtips
#latex
#hudsonvalley
#slp
#showerthoughts
#independents
#krogerhazardpay
#masks4allhawaii
#africanmotif
#itsnojoke
#epa
#longhorns
#cdcguidance
#echopark
#trustfaucinottrump
#twitterverse
#reflections
#keepaustinalive
#kingtrump
#musicislove
#every1nehawaii
#parenthood
#stayindoors
#garecovers
#covidsmart
#fairtrade
#sisterhood
#comply
#costume
#danceparty
#portlandnw
#naplesflorida
#serveothers
#brew
#camarillo
#manchesteruk
#googlemusic
#stressrelief
#dcmaskmood
#wearamaskal
#gododgers
#healthcomm
#hotmorningcrew
#tmobile
#gohmertisanidiot
#atlcounts
#invisibleenemy
#outdoorfun
#bonespurs
#logansquare
#nationalchickenwingday
#dontbeadonny
#morningradio
#ebooks
#nurseswhotweet
#badexample
#yellowstone
#trumpuniversity
#grad
#schadenfreude
#badbusiness
#savetexans
#botox
#week
#covidcure
#chanel
#pandemicdebate
#solar
#tinfoilhat
#medcity
#broadwayshutdown
#soft
#geeksresist
#wordplay
#smithfieldsfinest
#nolastrong
#jocosillest
#cloud9jewelz
#pose
#fredpremiumstylez
#nhgov
#selflessness
#vent
#coronavirius
#baywatch
#quarantinedays
#aacrcovid
#scienceiscool
#independent
#youprotectmeiprotectyou
#covidvacation
#fakeprolife
#stoptheredspread
#dirtypeopledontwearmasks
#wapo
#stillblazin
#thisisamerikkka
#sedona
#signlanguage
#nostress
#futurehouse
#nosew
#released
#youtubemusic
#papersource
#break
#moonphases
#purestrength
#dumbassdonald
#brucespringsteen
#uisedu
#barbers
#dollface
#thestrangers
#routine
#scientific
#teamtrump
#russianassets
#medicalexperts
#moneyoverlives
#americansriseup
#athletictrainers
#cain
#refusetoreturn
#automotive
#tulsarally2020
#maskscolorado
#eyecontact
#diadelosmuertos
#hipster
#covidpalooza
#openthegyms
#readbooks
#mando
#savings
#wizardlife
#stuntlife
#nwindiana
#plaguerat
#videoshoot
#ghostsoftsushima
#maskinequality
#stopthespead
#noshame
#reopenflorida
#adventuretime
#sdcconline
#deathbytrump
#melrose
#sdccathome
#ncgop
#momsareeverywhere
#allyship
#masky
#smallbusinesssupport
#chicagoil
#mass
#mindshock
#armageddon
#susanrice
#aafpnc
#protecteachothersavelives
#cantmakethisshitup
#fauciisafraud
#defenddemocracy
#tempeaz
#covidvaccinerace
#avl
#wearamasktherightway
#olympics
#liberallogic
#politicization
#discounts
#madeinaz
#acrylic
#haircolor
#coronavirusmasks
#whitecoatsummit
#hell
#dlhughley
#corruptcomplicitgop
#bthorror
#masksequalmoney
#hermosachi
#gummination
#shutupandwearamask
#babyendangerment
#coronafree
#f4f
#koreeactivist
#maskupforpcalathletics
#healtheworld
#forfoco
#productswithpurpose
#ourtempe
#beergeek
#coldbloodedmurderers
#jeniferlewis
#texasforever
#blackcraftcult
#fuckyoukaren
#unitedstatesofamerica
#beafriend
#behavior
#justforfun
#drsims
#pitchperfect
#alexandriaocasiocortez
#c19isreal
#fuckracists
#coupon
#maketheatrehappen
#inthebubble
#theatresummercamp
#pleasestaysafe
#italians
#arnoldschwarzenegger
#warmweather
#hughjackman
#coworking
#thecure
#theshowmustgoon
#cleanaccess
#sportsteams
#itainthard
#spreadlovenothate
#extra
#southportnc
#vanderburgh
#worldnews
#fineartphotography
#benswann
#chriscuomo
#climbing
#trumpdeathtoll119k
#endhomelessness
#publicrelations
#myhappyplace
#sunrisers
#truckee
#maskuptampa
#millenial
#notoutofthewoodsyet
#donaldtrumpisamoron
#keysadvice
#havecompassion
#keepschoolscosed
#fansinthestands
#muhfreedoms
#dolphins
#neighbortoneighbor
#thankyouhealthworkers
#emojis
#artificialintelligence
#tarotcards
#beatmaker
#twins
#balance
#eatstrongri
#shopsmallpdx
#comfortablehome
#wearmaskbesafe
#iheartisoverparty
#essentialemployees
#oklaed
#2020iscancelled
#bigfactssmallacts
#trumpboy
#teamusa
#washtheirhands
#trumpets
#trails
#noregrets
#westside
#mayorgarcetti
#whereisfauci
#staysafewearamask
#letspraytogether
#covidtn
#simonsays
#marilynmonroe
#junegumbel
#murielbowser
#bettermaskup
#brokenarrow
#tattoocoverup
#frontlinewarriors
#keepyourheadup
#giraffe
#coronavirusdeaths
#chatham
#tulsaok
#smartenup
#distancelearning2020
#annoyed
#block
#forthewin
#resusable
#outofcontrol
#maskville
#ramaphosaresigns
#painmanagement
#fevers
#amazingink
#anymask
#tonyfauci
#beatla
#wonderwoman1984
#asteroid
#federalpolice
#onpoint
#recording
#wallofdads
#nsogroup
#oneofus
#itsjustamask
#scubadiving
#scumbag
#truckstop
#itsmybirthday
#sixflags
#cancerfighter
#humpdaymotivation
#naptime
#schoolnurse
#tellafriend
#perfect
#sunsets
#californiaquarantine
#the3ws
#vaping
#clevelandindians
#indians
#kanyespoliticalslogan
#homicide
#poundtag
#moonshot
#openschoolssafely
#julianassange
#wearthemaskdammit
#westfest
#westtheatrefest
#bulliessuck
#59fifty
#whattrumphastaughtus
#paparazziaccessories
#newportri
#takeanap
#spreadlovenotcorona
#keepingitreal
#mondayfunday
#showmethescience
#parksmakelifebetter
#newspaper
#granniesformask
#clubs
#liberateamericafromtrump
#biggie
#facemaskhandmade
#cbus
#bemasknificent
#comorbidities
#imvoting4bidenbecause
#jimmyfallon
#trumpcampaign
#assclown
#chicagocubs
#clownworld
#h2p
#futurefridays
#washyourhandspeople
#showoffyourmaskday
#injectdisinfectant
#hkig
#hottytoddy
#stemeducation
#avatar
#tomhardy
#gatlinburg
#throwdaleshine
#dontshoot
#declassified
#tx21
#microblading
#landofthefree
#trumpiskillingamerica
#d9insolidarity
#staysaf
#byanymeansnecessary
#rockchalk
#investing
#alexandria
#frenchbulldog
#sweat
#tedros
#cdxmasks
#beapollworker
#blackrose
#womenownedbusiness
#everypointmatters
#need
#lockdown4
#publicradio
#of
#slammiversary2020
#paperback
#shutdownstartoverdoitright
#indieauthors
#sea
#moralofthestory
#trumpdeathtoll145k
#sidewalkart
#youarenotspecial
#insolidarity
#covid19worldwide
#askgovnortham
#renandstimpy
#bobcamp
#coughintoyourelbow
#wemissedyou
#solidcolors
#fastfood
#protectdoctors
#yourefired
#bryancranston
#afterhours
#stircrazy
#savemyself
#frozen2
#hawai
#dominiccummings
#humansareawesome
#cornoravirusus
#procurement
#biggovsucks
#iamsmallbusiness
#santarosa
#changeiscoming
#setagoodexample
#vegasbaby
#mondaymaskday
#mediavirus
#floridabeaches
#ffp3
#spreadalohanotgerms
#bbcnews
#makemasks2020
#stayhealthyeveryone
#bestfriendsgang
#jiujitsu
#bravery
#southend
#bigjimmize
#iwearamasksa
#getyourmaskon
#simpsons
#staystrongnewyork
#clovisca
#urgentcareclinic
#reflection
#masksarein
#georgefloydmemorial
#carync
#gandhi
#unionsquare
#cbdproducts
#nogymnoproblem
#newreality
#campfire
#ivankagoya
#pipelines
#policevideo
#paintingoftheday
#vanlife
#russianvaccine
#leggings
#martinlutherking
#coronacretin
#dessert
#staycle
#covid19resources
#becautious
#logistics
#wait6feetapart
#involuntary
#denialisnotalifestrategy
#masks4medics
#toryfinalsolution
#torycarnage
#madrid
#resisttyranny
#mocking
#covid19life
#dhs
#thegreatconfabulator
#attorneygeneral
#jimjordanknew
#lowcarb
#lchf
#missed
#uxdesign
#dosocialdistancing
#savetheconstitution
#loseweight
#ukgovernment
#sacrificingamericans
#covidiotseverywhere
#okay
#maskorvent
#momsagainstfascism
#chickens
#avon
#masc4masc
#brickandmortar
#twerk
#medicalfacts
#with
#facebookbannedmasks
#wherearetheppes
#gospelhousemusic
#horrormovie
#quarantinetimes
#kenya
#bravenewworld
#bekind2others
#myzen
#ilovemyjob
#sumter
#hiphopartist
#whyimheadingnorth
#prison
#meetthepress
#covid19ak
#doityourself
#1460daysoftrump
#1460daysofart
#fullfigured
#curvy
#nomas
#ganeshatattoo
#rambo
#boycottcvs
#sinclair
#americadeservesbetter
#putonthedamnmask
#limerickpa
#afyafoundation
#masque
#entrepeneur
#theme
#quiche
#oldschool
#linick
#blacks
#masksworlduk
#williamshakespeare
#votebyedon
#byekelly
#nextlevel
#maskupmizzou
#flooding
#masksarethenewnorm
#eatrealfood
#watchparty
#keepprotesting
#minidress
#financialgrowth
#growyourwealth
#generationalwealth
#pinkarmy
#covidbc
#shield3d
#maskupnova
#spreadout
#modesto
#summerbreak
#fighthunger
#brothers
#youknowwithmartykauffman
#panfur
#dontbeadonald
#andyburnham
#scandemic
#offthegrid
#thetimeisnow
#zithromax
#zinq
#myhometown
#hcqzinc4prevention
#okstate
#positivemindset
#mental
#politicalagenda
#hydroxychloroquineisthecure
#nonmedical
#humanrightsviolations
#ignorethenoise
#popupshop
#biden2020victory
#khou
#area51
#artistssupportingartists
#mham
#newsome
#riot2020
#handmadefacemasks
#cruelty
#back
#cottonfacemasks
#blacklivesmaters
#childrape
#mothers
#mario
#theresistancewillriseuponnovember3rd
#ancestry
#liberatemichigan
#roadrunner
#embarrassing
#trumpdementiasyndrome
#protectyou
#usmilitary
#highgrade
#dyf
#artistsofinstagram
#farming
#toriesarekillingus
#makingadifference
#coldcase
#nightmares
#probableaccompliceatlarge
#lovegov
#ditchducey
#makeamaskchallenge
#robot
#attorneys
#communityengagement
#briefing
#clothfacemasks
#safetynest
#covid29
#belikebatman
#ownthecurve
#trumpisacoward
#autopsy
#nomasknocoverage
#foolish
#diaryofaprdiva
#aggieup
#tiktokexposed
#justiceforvincentjones
#keepitmoving
#lovewhatyoudo
#maskot
#judgejudy
#10thamendment
#liftsomeoneup
#maskupvt
#services
#maskupaustin
#muted
#cookiemonster
#minnie
#chicagoprotest
#another
#returnsafely
#chineseviruscorona
#catering
#burka
#dropoutjoe
#bostonprotests
#blacklove
#masks4allnyc
#persist
#gwoc
#scleroderma
#drummer
#seattlemakers
#communitysupport
#clusters
#chicagotattoo
#wearamaskdammit
#mandatemask
#blondie
#crownerforthecrown
#tats
#kcforthecrown
#pasenate
#podnation
#tdla
#trapawareness
#chest
#moonstarzkustomkraftz
#greghughes
#maskingiscaring
#trumpagenda
#flagday
#frazzledrip
#northkorea
#irancontra
#maskerlumpur
#maskerkefir
#bighornfire
#whistpr
#unsignedhype
#weddingdress
#supportmasks
#masksorbust
#cheerstous
#cheerstome
#spreadthelovenotthevirus
#wearingamaskisasmallthingtoask
#the100
#doubleentendrecassandra
#dblock
#goddessmc
#poweredxpeople
#hospitalist
#thisismcr
#fuckrona
#welovemcr
#mcruk
#manchestergram
#1918flupandemic
#mcrfollow
#onemanchester
#dumpsterfire
#manchesterlife
#swt
#mutation
#peoplearestilldying
#singlepayer
#survivors
#bill
#bribery
#catalina
#milton
#think2020
#atlas
#swindeling
#noglovenolove
#tempertantrum
#santa
#endometriosis
#hatred
#done
#losttrumphistory
#mrclean
#lennoxhill
#swarovski
#lmfao
#maskerpemutih
#champion
#keeptesting
#thankscovid
#coviddontcare
#yogalife
#feelings
#puglife
#evicttrump
#nobody
#henderson
#covidoutbreak
#summerishere
#coronaviruslies
#foodiesofinstagram
#freethenipple
#bored
#accountingfraud
#usps_is_essential
#masksdonotprotect
#legendsneverdie
#hunkerdown
#coronavirusisnotover
#activism
#fineartamerica
#makeitmandatory
#holybible
#tees
#cutefacemasks
#metro
#shooting
#ballers
#gopcoward
#slavery
#impeachdesantis
#takeitoff
#stayyourasshome
#listenandlive
#duhsantis
#netde
#galenrupp
#sucks
#mandatethemask
#demcastnm
#collegeparkmd
#pandemicpolitics
#htgawm
#whereisdrfauci
#maskeran
#virusprotection
#safetyguidelines
#texansdontquit
#itsnotcomplicated
#cameraon
#makeuptutorial
#geraldo
#limerick
#iseestupidpeople
#neisvoid
#watergait
#qamoron
#thug
#trumplican
#hepafilter
#inkup
#polycotton
#atlantasewingstudio
#voteexperience
#ppesaveslives
#selfishbastards
#coveryourholes
#damnit
#idilvice
#elasticwonder
#lungtransplant
#anatomy
#op
#schumer
#sfsu
#funnywino
#bsnrn
#wearmaskproperly
#sequim
#guitarplayer
#pediatrician
#nomorecovid
#abundantaging
#european
#sycophants
#maydaystrike
#wearwashwatch
#elisparkproject
#masketeer
#coronavirusisoverparty
#hypebeast
#downtownla
#nurses2020
#stlartist
#cover19challenge
#biglittlelies
#no6ftapart
#paramedics
#joyful
#joeexotic
#clapforourcarers
#creepyjoe
#besafewearamask
#redzone
#billdeblasio
#blmuk
#ppeoverprofit
#iwannaseesomepandass
#german
#surrogacyrocks
#numbers
#nanotechnology
#malamask
#lmcmedia
#makeupaddict
#tories
#covidtaskforce
#paintclearance
#hornsup
#day24oflockdown
#shutazdown
#covidtruth
#makemasksmanditory
#royaljellyharlem
#heroswearmasks
#hardpass
#amyklobucharforvp
#hydroxychloroquineandazithromycin
#ridley
#statefairoftx
#federalreserve
#dontshakehands
#wewillbeback
#marylandpride
#beardsofinstagram
#sweatitout
#twithaca
#130kdeadamericans
#democratvirushoax
#maskingbecauseimaidiot
#themaskpeople
#southpark
#ordertakeout
#funmask
#sanity
#karmaisabitch
#covid4mds
#joplin
#lessonslearned
#chinguard
#facemaskorganic
#maskupanchorage
#dontbekaren
#floridadashboard
#ericgarcetti
#chicagostrong
#killcovid
#jeffreyepsteindidntkillhimself
#teamfallicosellshomes
#norona
#psycho
#maganight
#outlawmask
#mosaicpattern
#highriskcovid
#silverfox
#lovemyfamily
#peonies
#talkradio
#bodybags
#justkidding
#covidspike
#codiv19
#spreadfactsnotfear
#followguidelines
#berniebros
#noninvasive
#um
#maska
#coronavirusdeathtoll
#rollerskating
#ifbap
#spraytan
#makeamericasickagain
#covidlung
#smartpeoplewearmasks
#coviddata
#duty
#corruptcourts
#istandwithwhitmer
#itstheweekend
#talesfromthecoronafront
#proudboys
#sublimation
#tattooedgirls
#maskonpbc
#argentina
#giveashit
#reelection
#trumpspandemic
#retired
#rbf
#captainkirk
#independanceday2020
#funfactfriday
#maskupmassachusetts
#communistparty
#confederatemonuments
#gettysburg
#sherlockholmes
#supervillain
#supermoon
#fireworkssafety
#pplc98
#lillypulitzer
#travelers
#inlandempire
#redneck
#hereforyou412
#facemaskstyle
#designerfacemask
#invest
#flexfriday
#tiktokthursday
#farmlife
#plush
#publicschool
#128000dead
#lizzo
#thirdparty2020
#librariesdothat
#crybaby
#bronxstrong
#varietyofwindows
#doitforyourself
#sony
#clarkcountylibrary
#windmilllibrary
#itunes
#godblesstheusa
#belikemike
#gretathunberg
#whatiswrongwithpeople
#pissingcontest
#notaleader
#threat
#atlantaprotests
#itssaturday
#weddingphotography
#defeatcovid
#view
#132000dead
#125kdead
#thankahealthcareworker
#nrwp
#fishtown
#coronaviruspandenic
#angry
#alffrommelmac
#livelovelaugh
#giftformom
#demand
#spreader
#natureishealing
#quiltgardens
#impeach
#tops
#closernation
#theloneidiot
#presidentpelosi
#toddler
#americastongerwithbiden
#covid19isrealkeepsafe
#dallashotspot
#letthemeatcake
#tbthursday
#discipline
#mixedmessages
#wakeupclt
#coldwellbanker
#anger
#myartwork
#makeitfun
#trump4eva
#iceland
#unfitmoron
#frightragskimmy
#ehr
#nyforward
#septa
#kyloren
#get
#rhinotees
#speechless
#nicu
#hotzone
#eventprofs
#hscproud
#ladybugs
#wipeallsurfces
#ripple
#coronavirusprevention
#production
#hamiltoncounty
#itsnotforyou
#hireme
#adamsmorgan
#season2
#logrolling
#nch
#physiciansregional
#voteredtosaveflorida
#littlemarco
#safercaretx
#weekendgetaway
#coconservative
#traversecitymi
#considerothers
#instagays
#gaybies
#saferforeachother
#celebrateathome
#wecanbeatthis
#indianascoolnorth
#dogsduringlockdown
#dogdaysofsummer
#uniform
#comeoutandplay
#heritage
#wastewater
#takecovidseriously
#gwsph
#gopro
#ripnick
#prolifemyass
#rangers
#desmadre
#reconquista
#mexicanwithglasses
#taqueros
#lonchera
#places
#spaces
#lamesa
#toomuchandneverenough
#chiefs
#tncovid19
#kwikchek
#costcokaren
#healthnotpolitics
#headsup
#nationalstrategy
#hydroxychloroquinecurescovid19
#reducerisk
#coveringcovid
#newsingle
#readthis
#stuckathome
#praywithoutceasing
#wsj
#ravalli
#canceractive
#wearabloodymask
#cttransit
#trumpwillkillusall
#buzzcut
#mfjs2140
#ooh
#whysoserious
#wearehighline
#renzleaders
#nyccouncil
#racismsucks
#pacificbeach
#grandkids
#bethechangeyouwanttosee
#never2healthy
#getconnected
#socialawareness
#killerpresident
#crazykarens
#trumpmemes
#tragedy
#atticusfinch
#masksoffpa
#avatarthelastairbender
#masksofforegon
#farmers
#stayclassy
#stayoutdoors
#justiceforvannessaguillen
#thegoodlife
#panties
#praytogether
#dowhatyoulove
#phantomoftheopera
#beagoodcitizen
#cedarpoint
#ech
#atlanticcitynj
#ernurse
#spanking
#sundays
#decorbytuckerdemps
#facebookboycott
#firedepartment
#trumpcrash
#teacherappreciationweek
#seattleriot
#righttochoose
#ac360
#hudson
#jokeoftheday
#expresscorporatehousing
#cluster
#montanastrong
#kittensofinstagram
#catlover
#georgiatech
#itiswhatitis
#em
#pleasepleaseplease
#parades
#wewillwin
#gunsnroses
#trumponlycaresabouttrump
#freedomday
#whitewash
#corcoranbkhts
#askthemayor
#dragraceallstars
#as5
#nolimit
#keepamericasafe
#frontlineworker
#forahealthythrivingminnesota
#turtlepower
#give
#covid19free
#milestone
#helpinghand
#homelesscantstayhome
#singlemom
#controlthespread
#governorpolis
#cnnsotu
#rideyourbike
#freethetatas
#covid19recovery
#vegetarian
#youshouldbeoutside
#outsidesince1978
#bighornwild
#openinphl
#lizard
#pet
#opendata
#godzilla
#10km3x2
#antitrump
#punkbar
#kayaking
#trumpkillsamerica
#trusttheplan
#grubhub
#executiveorders
#dapper
#spy
#youlose
#saveblacklives
#occovid
#et
#infrastructureweek
#stockpile
#elonmusk
#lameduck
#ma04
#virtualtour
#firsttimehomebuyer
#hands
#rockwithmasks
#whiskey
#gradschool
#facefilter
#coverurmouth
#avoid
#wearafreakinmask
#amediting
#salmon
#bbh
#topeng
#boothbayharbor
#coronavirusmichigan
#stfstrong
#flatenthecurve
#fightcovid19together
#wesleyempowers
#hidalgocounty
#donationsneeded
#imvisible
#contractors
#everyonewearamask
#dsmusa
#mathematics
#strangetimes
#judymikovits
#uplifting
#rwnjs
#dumbfucks
#mementomori
#unprepared
#besafeyall
#protect2020
#accessnursingcovidclear
#coronavirus19
#whiteprivelege
#greatestgeneration
#mcenany
#pubsafe
#downtownbend
#publichealthemergency
#gunreform
#autismacceptance
#dumbshit
#gonoles
#ugapublichealth
#cphdawgstrong
#cphdawgscare
#wearamaskmo
#timeout
#poets
#kevinbain
#masc4mask
#sunprotection
#lehiutah
#eaglemountain
#airshow
#royal
#lorenzo
#hugostacos
#yall
#aapihm
#lovewinsalways
#hr6666
#folllowme
#getyourshittogether
#alive
#postpandemic
#marriedlife
#visitnewyork
#network
#karenalert
#coronaviris
#excuse
#goodluckcharlie
#herewegoagain
#onenation
#tularecounty
#behonest
#downsyndrome
#evolve
#18minuteswithoutcheese
#instamask
#chaserice
#peterparker
#monuments
#covidtravel
#speaktruth
#woof
#quarantini
#nobrain
#sister
#stayyoasshome
#preventable
#alltogethernow
#arttherapy
#trumpsplague
#heroesworkhere
#whereshunter
#stayhomeandsew
#trumpvoter
#destroythecurve
#embarrassment
#bearded
#whatmatters2020
#pasta
#warren
#your
#f3twofiddy
#killervirus
#prayhard
#canceled
#makeanimpact
#leadfromthefront
#serenity
#familyovereverything
#bidencares
#undergroundhiphop
#myface
#iamhighrisk
#usnotthem
#majorleaguebaseball
#greatdepression
#facemasksnow
#protectyourfriends
#america2020
#mountrainier
#gopmustgo
#strikeapose
#hello
#ap
#drfraudfauci
#maskuppeople
#lifewithcoronavirus
#126000dead
#wearrebellious
#deaftalent
#shoprebellious
#garyvee
#mckinneystrong
#egbertstreasures
#divorcesupport
#zitomerpharmacy
#mask2020
#wearamaskwednesday
#respecttherona
#comedyvideo
#dumbfuck
#angelenos
#maskupherbert
#beavisandbutthead
#librarian
#drstsurinlord
#dermhairdoc
#kristinoem
#studio
#unitedwestanddividedwefall
#funko
#samsung
#trineuniversity
#z
#depechemode
#putthemaskon
#holidays
#dumpducey
#notworthit
#maxidress
#masksforretailers
#teachergonnawearamask
#retailmarketing
#brandedmasks
#covid_19ph
#siouxfalls
#amplifymelanatedvoices
#collegestudents
#summerinthecity
#traveltips
#miamihurricanes
#whiners
#rainyday
#criminalassault
#jeopardy
#ophthalmology
#andersoncooper
#libertyoflondon
#weddingvenue
#simivalley
#vape
#fyterfest
#wrigleyville
#hd75
#mountainsidefitness
#minecraft
#topcity
#justsayn
#besties
#contact
#eldorado
#affordablecareact
#librarylove
#trumpbetrayedourtroops
#mmj
#savesavetheworld
#sell
#kakashi
#covidla
#extendunemployment
#bestseller
#castlerock
#lemon
#wearamaskamerica
#maskorventilator
#hiltonhead
#masksnotpolitics
#youabouttoloseyojob
#physics
#onlyfanspage
#davidlynch
#nets
#tricitieswa
#berespondsibleforyourself
#skol
#someone
#prepare
#foodindustry
#nooneisabovethelaw
#vacationatcasavega
#tantrum
#dontgotobars
#plasticfreejuly
#mainething
#berksgameday
#caugh
#brands
#80scartoons
#staypositivetestnegative
#pastrong
#mobileal
#wealth
#cysticfibrosislife
#silentspread
#doom
#musicismylife
#huntsvilleal
#magaidiots
#foodlover
#maskusa
#havingfun
#homeschooling2020
#captions
#evangelicalsfortrump
#socialmediamarketing
#unitedstatesofcovid
#lovethecov
#itsgettingworse
#publichealthplan
#dontopenschools
#bloodclots
#private
#nayarivera
#clothfacecovering
#alldeadbyoctober
#damnyoucovid
#preventcovid19
#okleg
#catlovers
#staygolden
#antm
#shopetsy
#hermosabeach
#redhat
#ros
#corpuschristibeaches
#stgeorge
#populationhealth
#washyourhandswithsoap
#teammasks
#wearables
#contracosta
#usarmy
#worldchimpanzeeday
#traditionalart
#profit
#halloweenmask
#photograph
#trek
#socialdistancingfail
#dreamteam
#pediatricians
#learninwithburman
#denverpublichealth
#cleanliness
#andrethegiant
#trainstoauschwitzpart2
#couplegoals
#stopthefear
#essentialpersonnel
#fightforjustice
#baldwinsville
#laserremoval
#notouchy
#tymelesstattoo
#tymeless
#blackmen
#bullseye
#crotononhudson
#arnold
#keepyourmaskon
#bicycling
#openforplay
#grey
#throwitaway
#suicideawareness
#glow
#mommyandme
#steviewonder
#cruz
#itaintoveryet
#letthemplay
#photographylovers
#noplannoschoolopenings
#2020goals
#californiansforall
#boycottamericanair
#ridethet
#tuckfrump
#nyprimary
#donttouchanything
#covid19wa
#ohiocares
#goodread
#ios14
#acid
#acidwomens
#acidt
#juniors
#lovethetexastenors
#penismask
#rp
#schoolsafety
#enforcefines
#day131
#kermitthefrog
#borishasfailed
#ronaldreagan
#ockarens
#clothingline
#chickfila
#vanwa
#poppythepublichealthpuppy
#ejswarriorkarateacademyfacemask
#keepitsimple
#nolimits
#staymasked
#bulldogcountry
#attitudeofgratitude
#orthopedics
#aggiesalltheway
#bestpractices
#nowall
#plannottweets
#centralcoast
#headshot
#newsong
#robotics
#sfrobyn
#artistlife
#whatever
#physical
#angel
#x
#makeme
#ear
#queerantine
#backitup
#2020wasfununtil
#veryscarypeople
#wearglasses
#birdbox
#onelife
#privacynotincluded
#ghosts
#oraclecards
#reopeningtogether
#hack
#putthatinyourpipe
#loveamericatour
#dtsp
#bailoutthepeople
#blono
#eviction
#lafayette
#elderabuse
#tougherthancovid
#tnleg
#epsteintrump
#duluth
#fuckyourfeelings
#gbo
#supportfoodtruckfeedscares
#better
#endwhitesupremacynow
#coloradans
#lspace
#pandemicstyle
#onetermkemp
#togetherwecanbeatthis
#blmisadomesticterroristgroup
#sdcc2020
#universalmonsters
#terrifictuesday
#inews9k
#scct2020
#homehealth
#destiny2
#reggae
#impeachkemp
#rockyhorrorpictureshow
#takeoutonly
#joerogan
#hunterbiden
#wewillrockyou
#musthave
#staysmiling
#weldcounty
#winstonsalem
#provo
#doourpart
#daytonabeach
#nursestrong
#oakpark
#wolverine
#videostar
#ibelievedrfauci
#urbandictionary
#artistontwittter
#headband
#loveyall
#eggs
#newmerch
#covidfriday
#covid19ontario
#thor
#whereistheppe
#michigansummer
#bekindbecalmbesafe
#keepmoving
#keepcalmandhankon
#hankyou
#hankon
#whenitissafe
#soundtrack
#smiletherapy
#hearingaid
#disobey
#hocuspocus
#rallyfail
#wrestlingart
#safeshopping
#trollbots
#makemasksfun
#birthdaygift
#kempisanidiot
#fusionink
#stopstheviruskzoo
#tattoooftheday
#dadjoke
#sewfacemasks
#changemymind
#studentslivesmatters
#hat
#livestrong
#nonsense
#til
#civicresponsibility
#taxday
#foodiechap
#childrenincages
#trumpderangement
#nocommonsense
#regulatorycapture
#bhfyp
#ingodwetrust
#gohogs
#doingtherightthing
#worstgovernorever
#cosplayers
#michigancoronavirus
#dedham
#wearesoscrewed
#wbrc
#minerpledge
#rvcstrong
#citycouncil
#eyelet
#walkofshame
#stds
#honest
#hoarding
#grandmaknowsbest
#beachbeer
#calaverascounty
#principals
#strokes
#compass
#becausewecare
#disinfectantwipes
#factsarefacts
#azliving
#focusonthetrumpdeathtoll100k
#tanningsalon
#emptyseats
#takeoffyourmask
#cheer
#cohealth
#vanjohnson
#alwayswearprotection
#weallwegot
#originalart
#wearamaskcalifornia
#unclesam
#mobility
#nsfw
#snoconetour2020
#bestpeople
#ivyleague
#starbuckskaren
#hillstone
#casting
#tan
#weneedtesting
#staysoberstaysafe
#gojoebiden
#notanad
#darkside
#byetrumplicia
#maskupkansas
#universities
#bostonaccent
#ellendegeneres
#jeep
#belikefauci
#actorlife
#covidpimps
#stock
#wincountry
#teacherappreciationweek2020
#wearelegion
#propelling
#vs
#presidentbarackobama
#sammyhagar
#relaxing
#kesnyc
#gocubs
#orvillepeck
#mhealth
#anderson
#corinaviruspandemic
#protestpoetry
#primarycaredoctor
#hypertension
#deathrally
#teacherlivesmatter
#bangs
#selfemployed
#daissydesigns
#drinking
#jonestown
#readyourbibleprayeveryday
#tuckercarlsonisaracist
#proper
#ffp2
#dtlv
#pinellascounty
#blessedandgrateful
#weareruraloregon
#unnecessarydeaths
#communities
#records
#nmtrue
#socialmediamanager
#voteoutgopenablers
#contributor
#latest
#backtoworkaftercovid
#weeflattenthecurve
#beastieboys
#repeal2a
#summerallergies
#allergylife
#response
#savethepostoffice
#wwg1wgaww
#hellnokaren
#sonomasbestpubfood
#sonomapub
#coronadoesntcare
#hamiltonmaskupparodymedley
#spf
#demons
#blacklivesmatteruk
#wtfock
#humanhealth
#racistkaren
#steelersnation
#minimumwage
#potustrump
#hugyourdog
#floridaisreallyscaringme
#television
#horseracing
#icant
#notme
#behave
#librariesofinstagram
#niketrainingclub
#wsu
#maskon2moveon
#scottish
#happynessforall
#kevinsgonewild
#morality
#restingbitchface
#ripjeffbezos
#lakeoswego
#mindblown
#delayschoolreopening
#dallastexas
#glamour
#snow
#fashiondesign
#disposablemasks
#orwellian
#abolishprisons
#homecare
#afro
#nonbinary
#devos
#pediatric
#stayhomestayconnected
#inthe419
#flyfishing
#sculpture
#thepurge
#snocones
#pandemicmask
#sotrue
#bryantpark
#djt
#teamtwit
#ipad
#montreal
#greensboro
#newbeginnings
#kathrynbigelow
#democratmob
#cbkresistanceart
#celebrating
#coviddiaries
#whitehousepressbriefing
#oregonians
#brainwash
#demcastky
#getridofmoscowmitch
#flipthesenatetodemocrat
#firstladyoftheunitedstates
#bidenpotus
#coronacon
#azwx
#prayforeveryone
#newrelease
#smsports
#selfserving
#exactly
#amp
#covid19texas
#dailyreminder
#latterdaysaints
#tijuanabar
#tjbar
#exploring
#progressives
#myneworleans
#hepa
#kag2020landslidevictory
#westseattle
#disguise
#prouddad
#covid19fashion
#nylove
#joytotheworld
#voted
#bailout
#christophernolan
#wreckem
#blotus
#texaschildrens
#rosalynncarter
#covid19ga
#iphone11
#gouache
#mocostrong
#thisisnewyorkcity
#maskupnewark
#fl26
#totebags
#wearamaskstayalive
#headphones
#facialcoverage
#gopmurderers
#myright
#masksarefun
#masksforsafety
#flamingos
#3dprint
#sparks
#tribulationsaintsunite
#p
#eatyourveggies
#adventures
#wevegotyoucovered
#landscape
#selfiesaturday
#hhhrc
#failureofleadership
#betocrats
#nejm
#newday
#feedtheneedy
#alllifematters
#fast
#masks4everyone
#alternative
#rpdr
#bibchat
#tnsen
#restinpower
#problemsolving
#mongestrong
#resigndanandrews
#detroitprotest
#stopbeingaselfishasshole
#liverpool
#weareau
#dumspirospero
#angermanagement
#covoid19
#takeastand
#buildingmaterials
#monstersinc
#wwgiwga
#recall
#coronavirusct
#fossilfriday
#papr
#betoisgood
#oaklandmasks
#sanfrancisomasks
#jayz
#quarantinechronicles
#dark
#nationalpark
#freelance
#everydayisnomaskday
#unmaskfortruth
#janesvillecreative
#acdc
#drainthedeepstateluciferiancabal
#heaven
#coronavirustx
#coronavirusindia
#ipa
#nightout
#texasheat
#skills
#behindthechair
#findacure
#aapiheritagemonth
#taxreturns
#gov
#voter
#nolivesmatter
#covidisnotgone
#happycomfest
#pandemicplaylist
#saynotonannygovernment
#wildflowers
#b2b
#dumbanddumber
#macys
#club
#masksaregoodbusiness
#ahandmadetouch
#downtownnorman
#mera
#atlantis
#iprotectyou
#owlup
#fallen
#stopthefearmongering
#allinchallenge
#nevermask
#istyle
#fawningsupplicants
#kodiacsizzlegog
#fakenewscnn
#ripgeorgefloyd
#tears
#draftdodger
#fingerlakes
#trainingday
#goodhealthisgoodbusiness
#goma
#cleanforthecure2020
#trumpworld
#easterathome
#republicangovernors
#osagenation
#pub
#chicagobulls
#covdi19
#blackwriters
#fakenewsmediaclowns
#givemelibertyorgivemedeath
#goseahawks
#weeb
#blacklivesmater
#masklaws
#wpsproud
#freedomisthecure
#biker
#sixdegreesofseparation
#vsp
#tyrants
#phone
#coronatimes
#barrresign
#potusisanidiot
#locallymade
#manchesteruniversity
#ids
#supportyourlocalrecordstore
#beabobcat
#prom
#pryoritymalecares
#weddings
#schoolreopenings
#trumpepstein
#maskssuck
#besafenotstupid
#capecodfashionista
#covidconspiracy
#makethemwearmasks
#beinghuman
#masteryourlook
#weareyeprotection
#liberalismisamentaldisease
#communitycollege
#harlemnyc
#uwgstrong
#takebackcontrol
#nyse
#bush
#trumpocalypse
#maskupmovement
#wifi
#earlyelection
#humidity
#stayconnectedtogether
#itshot
#extraterrestrial
#spoileralert
#ussoccer
#mugs
#oceancity
#epl
#brainerd
#stpaul
#injectdisinfectants
#justintrudeau
#wrigleyfield
#quarantinemusic
#whatsthat
#passitforward
#promoproducts
#p5r
#nobullshit
#notmyresponsibility
#reopenfl
#maskoffohio
#operationbacklash
#rolemodel
#bidengate
#wearamasktohonorveterans
#thatshot
#presidementia
#wwg1wgaworlwide
#wearitdontshareit
#govrondisaster
#comfortreads
#november
#bookworm
#goggleup
#annapolis
#dmme
#brooklynstrong
#russianbots
#openillinois
#wiglife
#childrensla
#barberlife
#offer
#actresponsibly
#angelsbaseball
#drinkbleach
#arrestbillgates2020
#weecoverourface
#loveyourmask
#fashionisfun
#evv
#democratriots
#factsoverfeelings
#txleg
#vlogger
#wearadam
#sanitation
#nassaucounty
#wcfamily
#demsarecorrupt
#grind
#iwearmineforyoupleasewearyoursforme
#beaver
#americaresist
#boostimmunity
#thesimpsons
#katybeautyschool
#hailssu
#liveperformance
#xrp
#unlockmichigan
#vitamins
#maskupsanantonio
#pigs
#doctorstrange
#sickstayhome
#buymasks
#forkemdemons
#gaymen
#utoledo
#crystal
#imstayinghome
#gap
#cheaters
#fullheadhighlights
#spreadkindnessnotcovid
#purell
#telemednow
#notoiletpaper
#wevegotthis
#openminnesota
#lkld
#cisa
#tyrannyinamerica
#houstonsteaknight
#smellyalater
#id
#crousestrong
#burrowdown
#factoverfear
#idwp
#briankinney
#cleanair
#xi
#victoria
#recallpritzker
#meow
#resistthenewworldorder
#mimotivonv
#savelosalamos
#getsubscribed
#politicalclass
#festivals
#betheexample
#louisvilleky
#coffeeaddict
#keepamericagreat2020
#localyarnstore
#maskupatlanta
#coronavirustips
#georgelloyd
#shenanigans
#archaeology
#bidenisbadass
#keishabottoms
#lys
#quarantinesucks
#testing4all
#maskcoercion
#medics
#sightings
#piff
#buildingstrongstudents
#supportseattlesmallbiz
#sellyourhome
#burnthemask
#buffs
#openva
#masksequalfreedom
#masksharm
#wearamasksavejobs
#nytcooking
#beanexample
#register
#nogowns
#covid19relief
#putamaskonkaren
#trolls
#signthepetition
#metaphysical
#oldglory
#showmethemask
#usefulidiots
#cuomokilledthousands
#nomnom
#itsnotajoke
#bazookajoe
#litter
#funnynotfunny
#notgood
#coronabollocks
#dststandinsolidarity
#thedrisin
#drainthedeepstateswamp
#covid19scam
#kingcuomo
#pleasewakeup
#spreads
#thank
#dialysis
#pdxartist
#kimreynolds
#broncos
#humid
#secretaryofstate
#traveltuesday
#vogue
#opportunity
#unclejimmy
#bekindtoyourself
#covexit
#businesswoman
#learnscience
#bobdylan
#alwayswearamask
#mankind
#gymtime
#healthychoices
#avintheam
#100000dead
#goodcause
#reopeningca
#tuckstrong
#coronavirustip
#wagthedog
#est1915
#miamidadestrong
#nycreopening
#beware
#jimontheair
#inkedgirl
#haircare
#harris
#supportart
#motivated
#phillyproud
#generationz
#katybarberschool
#prisoners
#advocacy
#placebo
#deepstatetakedown
#openmassachusetts
#faa75112x
#booktwitter
#alandviola
#slovakia
#trumpdeathtoll102k
#pastors
#makeamericasaneagain
#curl
#etiquette
#beextraordinary
#mavup
#vaccinesarenottheanswer
#liveexercise
#compromised
#rome
#tvseries
#onecommunity
#scared
#stopbullying
#breathedeep
#hospitalprotocol
#rewardsprogram
#pokertournament
#shutdownagain
#letsbeatthisvirus
#winebar
#recallgavin
#openschoolsnow
#howtheviruswon
#asmpny
#sothebysrealty
#reopentx
#personalprotectionequiptment
#urban
#sagu
#pompanobeach
#apanewyork
#do
#forthegreatergood
#bantrumpfromtwitter
#braidedhairstyles
#happyeaster2020
#blackman
#tardis
#lovethyself
#healthnews
#walkawayfromdemocratsforever
#burningman
#puzzle
#libertyordeath
#draw
#diyfacemasks
#fcniwearamask
#eljardinhouston
#hairchemistry
#oneforall
#californian
#universalmusicgroup
#laughingstockoftheworld
#wakandaforever
#ride
#nomuzzleonme
#90dayfiancebeforethe90days
#chdsurvivor
#minniemouse
#carelikefamily
#veteransagainstvotingstupid
#whatdoyouhavetolose
#tcfoodie
#faketriots
#campaigns
#becauseicare
#betsybeeskitchen
#nosixfeet
#justiceforkendrickjohnson
#whatsthepoint
#intelli
#wicca_blumoon
#earlyvote
#viacomcbs
#youaretheproblem
#interviews
#graphic
#strawberrypicking
#masktaskforce
#roadtrips
#removal
#oneutah
#liftrestrictions
#maskupar
#pugs
#wellahair
#chdawareness
#lacovid
#cardiacnurse
#tiktokban
#northphilly
#authenticity
#venus
#teamrb
#socialdistancevacations
#socialdistrance
#thisisus
#dowhatyoucan
#newenglandvacations
#reviews
#timcook
#everyonepullingtogether
#olaplex
#foamed
#bentleygang
#questioneverything
#americanfreedom
#lounge
#traditionofexcellence
#nashvilletn
#selfdistance
#masksforga
#nycboyz
#embracetheculture
#votebecauseyourlifedependsonit
#iloveyougrandma
#yumankindness
#imwithjoe
#positivelyosceola
#ados
#cypressbarbercollege
#ghostadventures
#faucigate
#bidendementia
#renton
#finish
#didntacethetest
#wuwednesday
#alandviolasaywearyourmask
#martialarts
#takebackourcountry
#jacksonvillefl
#statesrights
#lvchamber
#national
#dontwearyourmask
#nueces
#miamifl
#storymaps
#superheroeswearmasks
#babygirl
#surging
#maskupaugusta
#weardeca
#lipgloss
#bringbackfauci
#neotrad
#dctogether
#snap
#salad
#covidcantstopgood
#takomapark
#pee
#thisaintover
#maskup50states
#billandted3
#favor
#dadscare
#maskupmiles
#studybeautiful
#vote4yourlives
#maskup4deca
#sofia
#hairstyle
#hauntedattraction
#unitedway
#kavanaugh
#newsflash
#dlmtutoring
#rpg
#tuolumnecounty
#cuomoforprison
#hearthealthyal
#schoolsopen
#f95
#cheap
#socialmurder
#musica
#njpw
#dougdouchebagducey
#artteacher
#michiganlove
#schoolspirit
#havefaith
#core
#washhand
#maskuppitt
#stronger
#endwhitesilence
#potatohead
#wolf
#gophyocrisy
#c
#finra
#visitdelray
#glass
#supporters
#endgerrymandering
#creepycute
#ordont
#swisscheese
#paxex
#supportfoodtrucks
#greaterphxtogether
#route66
#summernights
#theblackplague
#autobots
#inpublic
#noquarantine
#antman
#getbacktoworknow
#lockdowntexas
#window
#nodistance
#facemaskmodel
#illustrationartists
#askemanuel
#pacificocean
#stopplaying
#sciencewins
#graffitiart
#bidenisaracist
#trumpiskillingpeople
#humanlife
#trumpspresidencyisthehoax
#worse
#equityforall
#moronswithguns
#calabasas
#maskedman
#youractionssaveslives
#price
#extortion
#dubai
#bepatriotic
#choir
#loreal
#localcontrol
#earthdayeveryday
#reversiblemasks
#letstakecareofeachother
#dempanic
#blacklisting
#leafsforever
#miamidolphins
#rosegold
#americanvirus
#bringbusinessback
#trumpsamerikkka
#centraljersey
#princetonnj
#hamiltonmask
#pig
#notmyfamily
#wales
#worldfamousink
#vfl
#depopulation
#muslimwomen
#trinitydc
#blackandwhitefactsdontlie
#skirt
#augustalsina
#covidisapandemic
#wearamaskeveryone
#govbriankemp
#covidkemp
#liberatevirginia
#hotdays
#maskwear
#420comedy
#stormhour
#savannahga
#day105
#yumastrong
#burisma
#phoenixcitycouncil
#juicewrld
#michaelrapaport
#news12
#sotexas
#planes
#stoppingthespread
#h
#sharing
#twitchstreamers
#religious
#fastandfurious
#dontbeaselfishprick
#lionmask
#purplefriday
#travelsmart
#donottravel
#greatidea
#standwithessentialworkers
#nocredibility
#tattooideas
#thoseeyes
#duster
#precautionnotpanic
#informed
#socialistdistancing
#value
#simplepleasures
#notachinstrap
#straightedge
#homeownership
#letthekidsplay
#stevebullock
#votekempout
#mypillowguy
#buyingahome
#edmond
#candles
#lovethis
#kempvirus
#newepisode
#mustwatch
#trumprallyessentials
#wuhanp4lab
#lookbook
#hispaniclivesmatter
#bnginksociety
#masksarizona
#fridayminuteofsilence
#blackjoy
#hopeless
#givesomethingawayday
#forbes
#rbtheactor
#armymedicine
#predatorinchief
#localgovernment
#emergencyubi
#moveforward
#makeyourmask
#animalrights
#culvercity
#gardena
#kittymask
#masksdo
#carmel
#risingtogetherbutseparate
#digitalsignage
#digitalsignagesoftware
#handmarkedpaperballots
#reproductivehealth
#bestteam
#artmatters
#amyacton
#davidson
#harleylife
#aroundridgewood
#facetime
#coronavirusimpact
#heroesrising
#independentwrestling
#onthemove
#fundeducation
#makingmemories
#iamgroot
#supportyourneighbors
#robots
#healthyhabits
#longislandstrong
#2020isoverparty
#youredoingitwrong
#here
#pizzagateisreal
#trumpstooge
#gaypinoy
#maskedgardeners
#santaclara
#iony
#nonbinaryday
#washyourhandsfor20seconds
#turnofffoxnews
#downwiththesickness
#googlepixel
#colleges
#doctory
#kalamazoo
#oopsy
#lavatelasmanos
#cashlesssociety
#wearelakota
#cctigers
#guineapig
#dontaskjustmask
#physicallydistant
#musicproducer
#davechappelle
#worldometer
#unknown
#uark
#printful
#coronaviruse
#maps
#melaniamask
#spotlight
#sexpositivity
#spidermanps4
#retrofuturism
#foodbanks
#techsupport
#putonyourdamnmask
#mercuryretrograde
#tampabaystrong
#phucumol
#maskmonstr
#denverbusiness
#winetime
#aztec
#pleaseretweet
#wearadamnmasksc
#pinellasstrong
#humandecency
#whatiwore
#nolalife
#bootlicker
#resisttrump
#coverforanother
#xprize
#mkecares
#gymwear
#tag
#sheepdog
#unfinishedbusiness
#justiceleague
#cheat
#trumpnotcredible
#wearenotexpendable
#socialdarwinism
#comeonstitt
#scienceguy
#backstreetboys
#hairsalons
#thetrumpvirus
#pokerpalace
#ufc251
#mermaids
#ageofaquarius
#mydhvanimask
#strongerthansteel
#staystrongnm
#controlthemasses
#whowearenow
#donotopenschools
#misc
#hollywoodstudios
#nolagirl
#ousafe
#kingvision
#motherlandfortsalem
#schoolmasks
#kellysmask
#trumpcriminalenterprise
#nycvotes
#info
#trms
#kempfailsgeorgia
#gilberttogether
#kermit
#ootn
#gilbertarizona
#turdcruz
#kungfu
#digitalpainting
#outlaw
#gotham
#borisjohnsonmustgo
#trumpaskcuomo
#thebachelor
#counties
#king5maskup
#mickeyandminnie
#washands
#wearingamaskisanactoflove
#werkit
#conoravirus
#washingtonpost
#safety2020
#letsgophillies
#madisonraleigh
#localfood
#strawberries
#citrus
#noahpga
#catlady
#kentuckyprimary
#uw
#dontmuzzleme
#mafreeagain
#fashionstylist
#customapparel
#tabletalk
#footprintsgolf
#stillstayinghome
#gayguys
#danecounty
#humanitarian
#bridgewater
#weareuc
#maskuppimacounty
#purdueuniversity
#communitylove
#secondlockdown
#rent
#globalcrisis
#eugeneoregon
#mcconnell
#sit
#homeimprovement
#covidinoc
#vaction
#freemoney
#tiktokbannedinindia
#purdue
#partygirls
#seattlemade
#pasties
#maskvirus
#verzuztv
#nycphase2
#ruthbaderginsberg
#votetosaveourlives
#adiosgoya
#withoutceasing
#scripturemask
#laurywebb
#wutangwednesday
#ocgreed
#bluedevilscare
#ohiofindithere
#learningneverstops
#dontgoviral
#favorite
#wearwaitwash
#covidcare
#quarantinecooking
#notkidding
#myheart
#eurovisionmovie
#conditioning
#senaterepublicans
#aau
#booker4ky
#lifesaving
#telecommute
#english
#poncho
#unmaskfreedom
#prazersexual
#covid19miami
#maskup901
#lilac
#strawberryhedgehog
#roh
#legday
#relentlesschampions
#exponentialgrowth
#msleg
#dougburgum
#masksoffmichigan
#dramyacton
#djillcamino
#short
#verabradley
#keepingfamiliesclose
#noempathy
#freedomfighters
#nomorals
#jacksontn
#maskupdenver
#bringdowncoronavirus
#goknights
#flip4mi
#nocturnalfruit
#fasemaskfriday
#sexshoponline
#standtogethermichigan
#groceryrun
#sexshope
#handmadehour
#gamecocks
#dildo
#canes
#inghamvotes
#slayallday
#beextra
#leadingthroughchange
#adopted
#covide_19
#southokc
#asburypark
#covidworkplacesafety
#americascoviddad
#what
#allages
#oab
#safestyle
#happyday
#wakethefuckup
#wednesdayglobalrevival
#starvation
#closing
#prettyplease
#peppers
#caringforothers
#ohioaddress
#llsports
#transitiontobiden
#wearamaskfornicolle
#hazmat
#pictureoftheday
#growupamerica
#wis10
#allbirthdaysmatter
#freebies
#dwaynejohnson
#domesticabuse
#thisishome
#penceisamoron
#greenhair
#nhlplayoffs
#vladimirputin
#leonardnimoy
#wereamask
#stopcommunityspread
#jailtime
#vintales
#naplesfl
#girlslikeus
#thestand
#wineandwildlife
#augusta
#ramen
#onduty
#collegeforall
#funnymeme
#nycphotographer
#lawyertwitter
#wesleycrusher
#unselfish
#dacawins
#americanidiocy
#flowerreport
#j2medicalsupply
#tartaria
#florencenightingale
#revolting
#spidermancosplay
#ig
#karmageddon
#getyourstoday
#newyears
#cu
#lagalaxy
#shit
#tatuaje
#timewilltell
#broadwaywillbeback
#myart
#datingtips
#relationshipexpert
#coloredtattoos
#formyfamily
#bville
#gopcriminals
#oswego
#onlineshop
#majorasmask
#onset
#fordanielle
#foraaron
#positiveexcuses
#datingcoach
#journeytohealth
#age40season
#workoutsathome
#contactless
#peternavarro
#academia
#stitt
#matchmaking
#dogsarethebest
#tgifriday
#gunsup
#stylefashion
#emslife
#dontrushchallenge
#plane
#thehungergames
#iambetances
#yosoybetances
#bodybyval
#vabeach
#clinicaltrial
#studentlivesmatter
#mrx
#sfsnorthseattle
#shein
#broncoscountry
#darkknightrises
#chicagogram
#chitown
#maskorventilatoruchoose
#handlettering
#socialgathering
#gameover
#wearamaskatx
#mrrenaissance
#warroompandemic
#nomailinballots
#gamblingtwitter
#murphyleads
#masksareharmful
#socialengineering
#newmusic2020
#lancasterpa
#lancastercounty
#caftan
#cancelcovid
#fortsmith
#payyourdues
#buddha
#wewearmasksforeachother
#burlesque
#ilovemylibrary
#burlingtontogether
#nuts
#newmutantscomicconathome
#stopspreadingcovid19
#genflynn
#sethrich
#americandisgrace
#mutetrump
#fandom
#happycaturday
#whataboutism
#coronagate
#speech
#votecollinsout
#mutekushner
#drshiva
#rotj
#radtwitter
#texastravel
#purpose
#famu21
#famu23
#womenowned
#photobomb
#blackhistory
#weddingreception
#gothfashion
#nyyforny
#glam
#beardcare
#helpthehungry
#mcm
#endalllockdowns
#bx
#stayhomega
#inkedmag
#stopbeingadumbass
#shoplocalcc
#coldbloodedmurderer
#freethemayors
#dadbod
#novaccinemandates
#nomasktrump
#woopig
#kidscorner
#nolatalentedkids
#rmc
#governorabbott
#obamagate2020
#sharethelovetoday
#wearupf
#stlouisgram
#somepeopleskids
#bostonma
#zoommeeting
#shutdownga
#mountaintown
#10yearsof1d
#massmurderer
#smooth
#besafecoveryourface
#inperson
#awful
#teamscience
#narcissistic
#oldguard
#covidcluster
#promotional
#granitestate
#reopennh
#justiceforrobertfuller
#whoraisedyall
#bedstuy
#liveevents
#wewillnotbesilenced
#switzerland
#sunnies
#remaxhustle
#hospitalization
#mythbusters
#screaming
#avlnews
#jackolantern
#forever21
#teammt
#probableaccomplicesatlarge
#trumpdeathtoll144k
#aesthetic
#illustrations
#rawbosslifestyle
#stopgettingtested
#anaheim
#fauim
#faumedicine
#spoonies
#fedsoutofportland
#walkthetalk
#poppunk
#covidwarning
#ttu24
#ttu23
#ttu22
#oregoncovid
#thermometerinfrared
#unpresidentedidiot
#stowe
#letsbeatcovid19
#dshirts33
#frauds
#hungary
#portlandundersiege
#nobs
#riding
#howmanytimeswillplayersbetested
#isthenflstillgoingtoplay
#trainingcamp
#chernobyl
#tturise
#trumpdeathpanels
#uscongress
#sotl
#custsvs
#eventplanner
#lionsclub
#itscalledadresscodekevin
#adaptordie
#witchesoftwitter
#whiteclaw
#covid19world
#sustainabledesign
#danishdesign
#larsencredenza
#gunrights
#raccoons
#curls
#mediabias
#40yearsofonedirection
#looneytunescartoons
#content
#botl
#workingforyou
#getheligirl
#lubbock
#theboss
#spidermanmilesmorales
#goodwill
#dontbeevil
#maskerwajahalami
#maskernaturgo
#maskermuka
#purehazelle
#wearamffacemask
#olympicweightlifting
#ctrespect
#dejavu
#unicef
#eme
#covidresurgence
#accounting
#faceit
#imaginethat
#racistgop
#ncforjen
#mtpl
#gotigersgo
#nonstsopadvocates
#memphistigers
#theillest
#keepelpasoill
#illpaso
#westwildwood
#fakenewspandemic
#uf24
#idareyou
#harristeeter
#golden
#flex
#novel
#itsover
#fremont
#shields
#otter
#tigerkingnetflix
#friendlyreminder
#quarantineproblems
#rekt
#hurt
#livehealtheee
#bugsbunny80
#airplanes
#iamup
#feltcute
#overreach
#trigger
#livtyler
#internetmarketing
#captionthis
#beltsvillemd
#wearefamilia
#cutedogs
#ideas
#kissmyass
#staytogether
#boombap
#tulsaklanrally
#horoscope
#funnymask
#foggyglasses
#selfcentered
#shipwrecked
#womenpower
#digitallearning
#apfightscorona
#eastharlem
#iagov
#antitrusthearing
#harleydavidson1919
#muscle
#snacktime
#feedbag
#rurallife
#btw
#watchyour6
#tpvm
#nursemade
#nomasknorespect
#fogging
#inkedlife
#abstracttattoo
#wereopen
#welp
#tx01
#illgear
#big
#flyingtrapeze
#arrestthemallnow
#spunizm
#never
#queencity
#obeythelaw
#fightcrc
#cultofthemask
#ivfbaby
#forcacorona
#sayanythingdesigns
#facemasksunday
#wearblack
#bridge
#doitforthem
#supportthemovement
#suddenepiphany
#facemasksaturday
#wearamaskchallenge
#eyebrows
#populationcontrol
#trainer
#noriots
#gdfam
#maskathon
#softball
#madcoprobate
#bhm
#wise
#onlineeducation
#warcrimes
#housingforall
#jasonrapert
#happyhappyjoyjoy
#year2020
#scientificmethod
#popartauthors
#buymyart
#tiktokart
#collectibles
#nhseacoast
#freehand
#racewar
#hometown
#denverstreetart
#furthur
#danburyrd
#throwbackthursdays
#wildwood365
#zyemkids
#wildwoodboardwalk
#wildwoodbeach
#devito
#sonoma
#staystafe
#wildwoodcrest
#narcissists
#serve
#believer
#luxuryrealestate
#paving
#pavement
#ctconstruction
#asphalt
#asphaltpaving
#waterspaving
#roadwork
#wildwoods
#keepingit100
#roam9seven
#alibaumantv
#usatoday
#smartwomenwearmask
#loveconquersall
#scopeenvironmental
#scopeclean
#mybrotherskeeper
#greatnessisaprocess
#99daystogo
#haul
#wildwood2020
#houseoffresh
#seattlesummer
#50dollartech
#wildwoodnj
#onaging
#fashionessentials
#justimagine
#duluthmn
#feather
#monopoly
#powerinourvoices
#downtownsalisburync
#startrekunited
#inchargeathome
#fake45
#trumpsevil
#danapoint
#animepopaustin
#lovewithoutboundaries
#yale
#120kdeadamericans
#trumpjealousofobama
#no5g
#1stworldproblems
#snowpiercertv
#notreally
#spoiled
#sundayfeeling
#spurs
#astro
#dresses
#covid19toetags
#sundayfun
#sneakerheads
#bikeshop
#dontbeatool
#breastcancerawareness
#callyourmom
#maskupnashville
#cuteness
#caremore
#weehawkenmask
#hillaryemails
#wearaweehawkenmask
#fwm
#wshh
#wearaweehawkenmaskwednesday
#marketcityshoppingcenter
#jesuscampos
#freehongkong
#cities
#teamgalactic
#sciencebitch
#galacticproductions
#thisisnotnormal
#fatnixon
#partying
#vader
#thankswistatesupremecourt
#reopenmn
#virtualclassroom
#zero
#mompreneur
#submarine
#afcurgentcare
#hummingbird
#wwdc2020
#practicepatience
#pedogateisreal
#junteenth
#handshakes
#takethecentral
#oaklandathletics
#cleankey
#solitude
#alaskaairlines
#godfirstalways
#cardiofun
#scienceisnotpolitical
#smashthecurve
#woolart
#indopacific
#entanglements
#covidcutie
#wearetheworld
#stasi
#stopbeingdumb
#follybeach
#surfmckevlins
#serviceindustry
#estateplanning
#fayettevillenc
#arizonastate
#how
#istandwithdan
#vaporwave
#photomode
#photographers
#reflattenthecurve
#globalist
#indoasiapac
#ushistory
#hispanics
#cuomoliedpeopledied
#backthatassup
#blastover
#azvets
#aztestingblitz
#oni
#dontbeadumbmask
#babyboomers
#sinking
#bagback
#leanback
#lifevest
#chandleraz
#screenshotsaturday
#authorities
#forfortcollins
#stayhometulsa
#iamsmiling
#gnome
#casagrande
#sundevils
#gimme50feet
#maskcollection
#unicat
#wearamaskco
#feed1
#bsn
#impeachpompeo
#boycottmenards
#superspreaderevent
#scifipinups
#hotgirl
#cpbl
#whyyouallinmygrill
#wrongsideofhistory
#whatthatmouthdo
#saveourteachers
#camelbackmoving
#beerlover
#gangstagrillz
#toocloseforcomfort
#lemons
#ifyourreadingthis
#actlikeanadult
#apahm
#bluemood
#rapids96
#coffeeshop
#donateplasma
#idonotcomply
#uniqlo
#kiltlovers
#shutupandmask
#malemodel
#nevadacounty
#ourmhm
#wearanymask
#helpyourneighbor
#nudist
#kmscougarpride
#imissmystudents
#niagarafalls
#femalefilmmakerfriday
#spreadneck
#sorosfundedriots
#instashop
#itstheflu
#drinkspecials
#governorducey
#patheticpence
#keto
#chinaisasshoe
#blondehair
#ourhermosa
#eternalink
#stencilstuff
#misdemeanor
#positivevibesonly
#longhauler
#kelvynpark
#decatur
#aveda
#fuckantimaskers
#unm
#plaguejournal
#plaguejournal2020
#wearmasksstaysafe
#thisiswhoweare
#freedumbfighters
#stigma
#cpc
#stylishmasks
#masks4
#gotigers
#1976logancountymurders
#buriedtruth
#icallbs
#womenclothing
#nomoremask
#lipfiller
#dermalfillers
#usc
#printed
#nap
#texasmade
#engineers
#gettestedforcovid19
#masktheory
#healthandfitness
#doink
#dogsofquarantine
#whoisq
#foodtrucks
#virusfree
#rapitup
#courthouse
#ohiogop
#sarcomaawarenessmonth
#wishfulthinking
#putinpuppet
#covidconvention
#livesoverdollars
#kerala
#fearmonger
#freethepeople
#libertyvslockdown
#fearthedeer
#dogwalking
#lemmings
#familyfuntime
#latexgloves
#washyourhandsyoufilthyanimal
#nosocialdistancinghere
#justthefacts
#ows
#vettech
#drivesmart
#ownit
#ramily
#whinybitch
#espanol
#gonats
#maskhygiene
#coronahoax2020
#kink
#americanmade
#itsalwayssunny
#marxists
#butterflytattoo
#covidireland
#essentialshopping
#acreativedc
#wtpblue
#cheerstotheweekend
#coldbeer
#bandtogether
#1950s
#washingtonnationals
#arrests
#socialfuckingdistance
#quarantinethesick
#lafc
#masksdonotprotectagainstcoronavirus
#drivefocused
#tupac
#dceu
#bim
#dailylife
#laundryday
#textiles
#agholder
#aboutlastnight
#manual
#spongebobsquarepants
#myhealth
#ifyouknowyouknow
#discover
#stupidkills
#enterpreneur
#saysnoonever
#pleasewaittobeseated
#cuomobodycount
#rhinestonesandmasks
#flattenthecurvenottheeconomy
#trumpisalyingsackofshit
#thatsnothowitworks
#fakepotus
#toystory
#mosomixx
#lglobal
#hunadbrands
#peacenrespect
#getupfedup
#wearefucked
#victims
#magarally
#patrioticduty
#petsmart
#thefive
#billlee
#extralife
#guardup
#stayhomeifyouresick
#projectlincoln
#freecalifornia
#iamhot1061
#animalcrossingnewhorizions
#mask4miliions
#actonclimate
#expression
#foodrun
#chigram
#angerissues
#fatigue
#beachdress
#special
#covidiocy
#protestpoem
#schoolsopening
#dreaming
#imwithkeisha
#rollingtrumpsterfire
#bewellwithflowers
#washurhands
#ksed
#kid
#coronainkashmir
#bchnevada
#itsapieceofcloth
#stuartfl
#tulsaprotest
#nolife
#leicacamera
#tattedup
#leicacamerausa
#leicaimages
#leicaphoto
#leicaphotography
#leicacommunity
#tattoomodel
#debunked
#istandwithtucker
#onehawaii
#pantyhose
#artistshop
#nationalplan
#gopfailure
#powerpop
#foxliedpeopledied
#conceptart
#sleeve
#cameraaddict
#photographedbyflorianfroschmayer
#childtrafficker
#eatsafe
#saveyourmoney
#latertweet
#butlercountyoh
#neveragainbeginsnow
#paidlabel
#talonsup
#pic
#yojoe
#sanantoniotexas
#fortdetrick
#notscience
#maskupamrtica
#yvr
#savemylife
#maskburning
#follo4folloback
#openresponsibly
#leicam10
#uptous
#stepbystep
#bekind21another
#diorabelle
#thinkaboutotherpeople
#nerdgirl
#justbecause
#paulstanley
#thingsgottabreathe
#unendorsebiden
#invokep
#dontsneeze
#artbydemix
#comeonpeople
#seattlestrong
#freestyle
#visithandson
#veday75
#deep
#keepbusinessmoving
#wearableartmasks
#spoiledamericans
#funniestmemes
#pandemicrecovery
#moreventilators
#yellows
#gobuffs
#voteinnovember
#middleclass
#biceps
#ww2
#worthy
#cigarlife
#letthemusicplay
#mesicalmasks
#selfiemoment
#selfiegirl
#chemotherapy
#surprise
#lungcancer
#8nn
#maskeyok
#newselfie
#privatestudio
#wemustvote
#nursingassistantsweek
#cnaweek
#covidthoughts
#mushrooms
#dogreatthingstoday
#easton
#wacotx
#mediaterrorist
#fdr
#covid19ph
#dinewithus
#sanquentin
#vintagefashion
#expandmedicaid
#smizechallenge
#dinnertime
#spreadlovenotthevirus
#bethlehem
#madeinmn
#maskmandatesaveslives
#alfresco
#plano
#painrelief
#covidkids
#ayushmask
#measles
#precaution
#coldsore
#reinaraslatenightthoughts
#godfirst
#feverblister
#oz
#saharandustcloud
#keepingussafe
#homeofthebrave
#ichoose
#goldenretrievers
#staysafetexas
#kempfailedgeorgia
#texaspride
#birthdayinquarantine
#blisterbalm
#jojoba
#designerfabric
#coldsorecream
#lipbalm
#frontierairlines
#loveyourwy
#honorveteransbywearingamask
#noparties
#oneregionready
#matrix
#guidance
#therightway
#realmenalsorockmasks
#hhi
#musicfreedom
#ilovemykids
#thatswhatithink
#bpolitedoright
#nerds
#authorinquarantine
#homeiswheretheheartis
#superdad
#sane
#cherokee
#itsallaboutcontrol
#rainierwatch
#tnt
#shortstories
#masksareforothers
#virtualcare
#fuckyoutrump
#allaboutyou
#balenciaga
#nationalpostalworkerday
#hushanddo
#socialdistancingpickuplines
#sandiegokaren
#juntosmiami
#protectthepublic
#marcorubio
#getmoving
#pathology
#obamas
#mainecoonmix
#owl2020
#navystuff
#drawingwhileblack
#littlerichard
#positivethoughts
#northcarolinamasks
#maskupchs
#generalstrike2020
#isis
#ridesafe
#noendinsight
#metime
#raiseminimumwage
#worthwhileread
#assemblyprocess
#antibacterial
#smashville
#pridemonth2020
#idontgetit
#captainbrettcrozier
#dontgetfined
#archives
#wearamaskforaneditbutton
#eleanorroosevelt
#deargod
#30rock
#nomoreshutdowns
#maheshbabubdaycdp
#dontbearedshirt
#wakeupsheeple
#believesurvivors
#rightthingtodo
#heforshe
#terps
#maskmafia
#nashvillecreates
#collegestation
#medstudents
#iwearthismaskforyou
#mix923fm
#texturedhairdoc
#prpdermdoc
#fightalopecianow
#mebane
#alwayslearning
#smilingeyes
#cdcwhistleblower
#homedepotemployees
#chinstrap
#groovymasks
#savages
#watercolorsmasks
#inktober
#indigenouspeoples
#nannystate
#hokies
#weareback
#godblesstexas
#enjoysummersafely
#tipyourserver
#publicservant
#climateactionnow
#puccinitheamazingyorkiepoo
#beastsystem
#defundspd
#thevirussetsthetimeline
#stayhealthystaysafestayhome
#staycreative
#styleoftheday
#ruralalaska
#itsaboutwenotme
#matthardy
#coverupforcommerce
#ohip
#besafebekind
#drbrix
#ne
#healthyskin
#interdependenceday
#recklessendangerment
#yup
#anounceofprevention
#contemporary
#w42st
#toosoontoopen
#nwi
#maskvermont
#funkofriday
#cpa
#capitolabeach
#rushmorecovidfest
#doingus
#chicagosplumber
#kellyanneconway
#nationaldayofprayer
#hunk
#celebrateresponsibly
#retailworker
#urosome
#aefm
#behavioralhealth
#ent
#pandemicpedagogy
#connectedtogether
#queensny
#scrubbed
#stopcorona
#netherlands
#wearafacecondom
#comedyclub
#climatestrike
#retailsolutions
#samheughan
#teenvogue
#climateemergency
#hypocrisyinplainsight
#californiaproud
#befierce
#powerofvideo
#ftw
#indepenceday
#peoplesstimulus
#bailoutpeoplenotcorporations
#queenelizabeth
#nhsheroes
#july42020
#ootdstyle
#acceleratecovidsc
#elevate
#seasonal
#americandream
#maskfetish
#standwith
#covid19hawaii
#elevator
#screw
#maskuplosangeles
#smallyetstrong
#episcopalchurch
#conspiracytheorists
#glovestoo
#mosaicsurfboard
#loveyouall
#sketching
#theworld
#thankhealthcareworkers
#stayinschool
#slogan
#totoro
#zoomcalls
#gifsforher
#keysstrong
#damselindefense
#ccdg
#reviveamerica
#masksspreadlove
#understanding
#coronacation
#staysafeandinformed
#washyourhandsconsistently
#dontbeanassholecoveryourmaskhole
#pearldistrict
#alateshow
#honesty
#canon80d
#finishstrong
#backtocollege
#nohumansurveillance
#leaked
#hannabarbera
#helicopters
#impeachrondesantis
#dontbearacist
#700thepisode
#costcowholesale
#instadrag
#beanicehuman
#washyourfilthyhands
#still
#newyorklockdown
#makenewyorkgreatagain
#sa
#drfauciisanidiot
#jimmyjohns
#communitygarden
#auburnindiana
#tooclose
#mtheatrein
#kerncounty
#mtheatreinevents
#americanhistory
#miles
#mtheatrein2019_2020
#madisonlead
#freetesting
#stormtroopers
#21monthsold
#jomarandres
#safercare
#screenprint
#bvs
#prep
#healthcitizenship
#nationalanthem
#doubletap
#shreddedbeyondabsolute
#peoplewholifts
#michaeljamestamondong
#playgolf
#scienceworks
#dry
#diyentertainment
#savehalloween2020
#plans
#wmd
#mambaforever
#trumpdementia
#maskgiveaway
#eastbay
#poolday
#freakyfriday
#eriestrong
#lovemu
#jazzmusic
#facemaskpattern
#handsanitize
#p3
#trumpian
#atlanticocean
#cooperate
#geocaching
#move
#drive
#sparty
#fancy
#force
#sainsburys
#livealoha
#weneedaleader
#pasummerdays
#covid19sverige
#honey
#mealsonwheels
#thanos
#getoutandvote
#giveme6feet
#healthyatschool
#1billionviews
#maxwellandfinnegan
#empirestateplaza
#cowboy
#groovy
#thabump
#maskssaveschildrenslives
#heretostay
#maskssavemotherslives
#explorestlouis
#kobeshand
#stayhealthyathome
#strapup
#toddlers
#wearamaskdumbass
#maskmandatemn
#atwatervillage
#vegetables
#unhinged
#privileged
#ehs
#dsmstrong
#mafpadvocacy
#interns
#fades
#dexteritysalon
#60minutes
#covidcompliant
#trumpanzees
#liveart
#shaws
#nygrammer
#igerslongisland
#saveyourownlife
#goldstar
#hobbylobby
#hashtagthecowboy
#goptraitor
#trumpdoctrine
#romans13
#truckparking
#goout
#pandemicparenting
#worthless
#welfare
#normanreedus
#maskdonation
#trumpidiot
#ooal
#ohca
#covidtests
#openair
#pencildrawing
#polishgirl
#blazingsaddles
#outraged
#rsvlts
#1ddrive
#thenine
#mememonday
#millinery
#members
#beckoningbones
#sportsbiz
#chomp
#karenandken
#duck
#fabricmasksforsale
#juststop
#traveladvisory
#educationpolicy2020
#delshores
#turtlesnorkel
#thanksdonny
#watchdogs
#promformn
#winasone
#allelitewrestling
#echoshairdesign
#hairbyeduardolazo
#sunsafety
#bacteria
#beatthecurve
#justtheflu
#overwatchleague
#trumparmy
#ew
#facemaskjunkie
#facemaskwednesday
#blahblahblah
#gayselfie
#eatadick
#vector
#openstreets
#walkthewalk
#stfukaren
#opsproud
#masksforfallsports
#chibi
#blmart
#artistshops
#artshops
#thepandemicisnotover
#blacksintheknow
#itsnotdifficult
#ridingwithbiden
#coloradoriver
#workhardplayhard
#teamhumanity
#jobsearch
#classwithcynthia
#walkies
#policelivesmatter
#publiclibraries
#beachesclosed
#protectyourface
#uglyamerican
#michiganlockdown
#becourageous
#anniegoes
#aquarium
#internationalnursesday
#coronacuts
#righttolife
#grammar
#olivegarden
#nyny
#dontshootthemessenger
#karenstryker
#byebyetrump
#catinthehat
#pgy1
#thepinkdogandmounu
#newyorklife
#intern
#uppereastside
#armyteam
#nice
#maskdenier
#supermario
#marymargaretsmaskchallenge
#mpc2020
#worry
#essentialtravel
#fortheloveofgod
#maskamust
#traderjoe
#dontquit
#runyoncanyon
#boundaries
#sicknotweak
#invisiblemask
#stripes
#poorexample
#plasticpollution
#crazypeople
#lovefamily
#gameday
#donald
#protectgroceryworkers
#pennstate
#cobracommander
#australian
#wearmasksinpublic
#riteaid
#immuneboost
#ponyupdallas
#mn01
#civid19
#pridemasks
#coveryourfacewithamask
#ilovejax
#fauchi
#thisisnthard
#osceolahealth
#makeitmakesense
#cyclist
#simmons
#karmasabitch
#stayhumble
#worst
#exercising
#cryptocurrency
#millvalley
#wvstrong
#gagov
#next
#inittogetherworldwide
#ohana
#maskin5words
#bigly
#newcareers
#backupoffme
#showusyoucare
#bullyback
#stoppoliticizingmasks
#coronavirussurge
#maskuptown
#senator
#dieathome
#backtobusiness
#gettingbacktonormal
#greenecountystrong
#beanadult
#jalalthoughts
#faceoff
#cornavirusisreal
#respectessentialworkers
#allyouneedislove
#ysl
#maskglovessoapscrubs
#todrick
#teachthechildren
#scetv
#season
#fuckpence
#jeepwrangler
#stopthebullshit
#melaniatrump
#vibe
#revelation
#heartofgold
#growupkaren
#shill
#fraservalley
#chilliwack
#endgame
#theavengers
#postoftheday
#vettwitter
#covid19ks
#jaxpol
#publicmedia
#cowboyup
#teamsc
#someoneyoulove
#lakeerielove
#mibeer
#notallmasksarecreatedequally
#truthoverlies
#rbgstrong
#fiberart
#schmuck
#weareuk
#tti
#shenaniganswithrach
#stayyoassathome
#directprimarycare
#selling
#musiccity
#netflixandchill
#staysafepa
#staysafestayopenut
#wearyourmaskright
#funfacemasks
#togetherwewill
#showoffyourmask
#utahleadstogether
#flx
#punisher
#ourbodiesourchoice
#doomsday
#labradorretriever
#washoehands
#russianinterference
#bealpha
#mlbtonight
#hausoftopper
#revolutionusa
#bagels
#therevolutionisnow
#ursinus
#bearsbounceback
#elladorsey
#coronaprevention
#iwantfootball
#goblazers
#line
#maskupstl
#outerbanks
#readtheroom
#wilmingtonnc
#craftbeerlovers
#dontberude
#mystery
#followback
#sanitizing
#patrickdempsey
#beerporn
#autismandcovid19
#akasorority
#daddy
#iflyalaska
#wekeepussafe
#justkeepswimming
#coronavirushotspot
#msstrong
#sebastianstan
#cuomosgottago
#bde
#drivewaycam
#toxicmaskulinity
#careforoneanother
#tabbycat
#chronicfatigue
#preventcovid
#storm
#covidvirus
#maskandyeshallreceive
#talkshow
#kobe
#friendswoodtx
#leaguecitytx
#geologist
#flysafehouston
#masksovercitation
#modellife
#kamalaharris
#interesting
#greatawakeningworldwide
#jklivin
#useyourmaskforsnacks
#beeroclock
#stayingalive
#atlchat
#trainingmask
#futurebarbers
#liboy
#maskdrive
#lakelife
#perspectives
#altright
#humanlivesmatter
#itsnobigdeal
#texasbarbers
#simulation
#bikedc
#bribe
#lssc
#kansans
#naysayers
#healer
#covidga
#vulcan
#safty
#togetherwe
#testeveryone
#slu
#cdsffamily
#smoochvodka
#runwithmaud
#cannabisculture
#mashup
#pissed
#n95respirator
#blackstrap
#hrsocialhour
#starrynight
#besafetho
#legallyblonde
#atlpol
#sosad
#981thebeat
#militaryfamilies
#wedontsmokethesame
#gocanes
#closerestaurants
#rivconow
#protecttheden
#livingwithcancer
#fae
#resisttogether
#censored
#theworldreopenedand
#translatecovid
#keepinghoustonfresh
#practicekindness
#coronavirusbriefing
#jerk
#howpamdoesquarantine
#brewerylife
#420life
#cityordinance
#protocols
#palmdesert
#myedit
#beepbeep
#recruitingtrail
#thinkpositive
#avoidlargecrowds
#epiconetsy
#maskupspartans
#nosmoking
#iupui
#grow
#dishonest
#pandemicpreparedness
#officelife
#dickens
#corvid_19
#creativeagency
#snowbirds
#boltfam
#nomasknobrain
#coconutcupholder
#covidvic
#coronaviruswashington
#lockdownaz
#gostros
#icedcoffee
#cruising
#hookup
#gifted
#goodbye
#covidsign
#goaway
#fendforourselves
#volleyon
#mscsoutheastcares
#savebillnye
#gethappy
#lifeincbus
#disposable
#placentia
#shorthair
#keepschoolclosed
#getamask
#enforcetherules
#makeamericamaskalready
#loveindy
#maytheoddsbeeverinyourfavor
#devacurl
#curlygirl
#cropped
#massdcr
#sharkweek
#cosco
#tip
#common
#chemtrails
#groceryshopping2020
#forex
#womeninsports
#trumplife
#sketchoftheday
#notfitforpresidency
#risetogether
#pixar
#unclevinniescares
#manafort
#andamovie
#sixseasonsandamovie
#theskyisfalling
#racoon
#beautifulbutterflies
#formypeople
#newyorkcitylife
#timeless
#floralfacemasks
#heroesshinebright
#shipsasap
#quarunteam
#myquarantinelife
#onmyride
#besafebesmart
#spikes
#smartmenwearmasks
#rmrtw
#teamfiona
#inprogress
#lyrics
#tcmi
#localbeer
#whatishappening
#chrisevans
#maudegrahamjewelry
#dontbelievethelies
#fightpovertynotthepoor
#tolbespoke
#rabbit
#sloth
#chinaflu
#keepyoursocialdistance
#bostoncommon
#healthexperts
#firstcomefirstserve
#grettiesgoodies
#kidsbaking
#bakingwithkids
#kidsbakingclass
#childhoodunplugged
#iamthechange
#loteria
#bubbletea
#sendingtherightmessage
#thestrand
#seattlechop
#edtech
#otters
#allergan
#allergiesgotmelike
#allergiessuck
#facup
#allergie
#chh
#esports
#humanrace
#norton
#whatareyouwaitingfor
#star
#challenges
#crochetersofinstagram
#amnewsers
#chewbacca
#theblerdgurl
#cemetery
#birthdays
#producerlife
#wearam
#upgrade
#mountainbike
#oneblood
#robbery
#governance
#retailtherapy
#rubio
#cray
#rulerofdubai
#dontjudge
#boca
#consignment
#productivity
#flatsie
#noisemakerseries
#blackracism
#kentecloth
#realleaderswearmasks
#pinellasmc
#earlydetection
#victoriassecret
#mammogramssavelives
#aha
#getoutthere
#onogrinds
#theywork
#ericacobb
#believeinbattlecreek
#godhelpusall
#incident
#getriveted
#blakelivesmatter
#ateez
#painter
#alfrescodining
#realmenread
#ccsd
#wearourmasks
#usedbooks
#kailua
#atp
#wearyourgoddamnmask
#teamla
#indianauniversity
#trashpanda
#dailyblastlive
#tweetler
#ninovitale
#jointhefight
#defend210
#maskmakeup
#newhair
#itscool
#bebatman
#homersimpson
#longmont
#billclinton
#forgiveness
#sciencenews
#saveahealthcarehero
#mlb2020
#sportsbook
#maction
#zerocredibility
#realamericanswearmask
#wikileaks
#usatapabocas
#coronaparty
#reduce
#freeplay
#imaskup
#hypnotikbayarea
#masksmakeadifference
#tickets
#sociallyresponsible
#trumpistheenemyofthepeople
#pascocounty
#sewamask
#covidcolorado
#mybestbkrealtor
#shawnee
#may2020
#localmusic
#cruise
#fellownewyorkers
#freedomnotfear
#pianist
#selfvscommon
#tax
#forreal
#bedecent
#size
#crowd
#freeslotplay
#hufflepuff
#journalismisdead
#healthpromotion
#grunge
#flybirdfly
#wethebest
#nashua
#boardofhealth
#onward
#covidconfessions
#presidentofdeath
#standwithtulsi
#stopit
#teamsisd
#ubbnetwork
#rtwr
#protectourelection
#getoffmylawn
#braywyatt
#thefiend
#wombat
#keepchildrensafe
#traitortrumpresignnow
#besmartdoyourpart
#dallmayr
#dallmayrcoffee
#thestreets
#maskup11
#libs
#racinglife
#covid19isahoax
#leimun
#smarter
#socialdistancingdosanddonts
#theweekend
#reshare
#snitchesgetstitches
#njdevils
#aliensarereal
#thesurgeisreal
#fundthefrontlines
#silverfoxclub
#squad
#clearwater
#stylishmask
#lasvegaslocals
#blackwoman
#reminiscing
#fearlessgirl
#nhcoahealth
#employment
#whittierstrong
#tfw
#upload
#coroavirus
#playhard
#kidslitformasks
#doorcounty411
#joshuatowe
#riskvsreward
#hellisreal
#decals
#fl05
#growwestsa
#progrock
#streetscene
#weareteachers
#blackcats
#notoriousbig
#stayofftheroad
#3mopen
#allinthistogether2020
#worstgovernorinamerica
#happymemorialdayweekend
#hamblencountyschools
#forsalepdx
#vosvirus
#compoundingpharmacy
#buyers
#bpt
#bridgeport
#pawsup
#outrage
#geauxcajuns
#funkyfriday
#getonwithit
#sauditrump
#mattgaetz
#comeseeme
#teammonge
#trumpsgenocide
#unl
#vannuys
#fridaywisdom
#body
#mogov
#morningmotivation
#me2we
#bloodtype
#taxthechurches
#transmenaremen
#masksonoxfordarea
#cobrakai
#openusa
#communityspreader
#notcool
#kentuckians
#californiaprotest
#hawaiitraffic
#trumplapdog
#donothingdonald
#iamnotnumb
#areyounumb
#trumpcovid19surge
#shops
#trumppropaganda
#comedynight
#thereisadiffernce
#protectyourneck
#belove
#maskformississippi
#gohuskies
#respiratorytherapists
#retaillife
#nacogdoches
#bikemonth
#hipstamatic
#socialdistanced
#drfauciisanationalhero
#betrayal
#trumpdoesntcareaboutyou
#kidcudi
#geekgirl
#corporate
#iwearitforyou
#farright
#squirrels
#heartland
#hitraffic
#tlc
#allergic
#trumpliesourchildrenwilldie
#covidisnottheflu
#accuweather
#survivalist
#awol
#formula1
#maskssaveeconomy
#fabulous
#stepdown
#byu
#micahbell
#softanddemurevoice
#cigar
#flipscblue
#chile
#maskexempt
#dctography
#dc_spc
#boycottcuomo
#healthcrisis
#igersdc
#openwindows
#hillstonerestaurants
#stepupmt
#detroitscollegeteam
#turnup
#stateandlocal
#trump100k
#humanrightscampaign
#elementarymydearwatson
#trumpist
#stand
#beachdrinks
#jimmyheath
#washthehate
#npd
#showyourcoverhsv
#blueangelsflyover
#boycottnascar
#dosomethinggood
#veterinary
#homehelpers
#bathroom
#marathontraining
#fundpublichealth
#fostercare
#lifelibertyandthepursuitofhappiness
#mellow
#hiring
#bourbonstreet
#tbh
#niners
#marestaurantsunited
#zjayne
#blackface
#staykind
#hosa
#openallbusinessesinnj
#consumerconfidence
#whilesupplieslast
#beautytips
#maskforlife
#workselfie
#limitedsupply
#evildead
#donateamask
#covid19pa
#keeplearning
#tcu
#honestabe
#littlemermaid
#donatebloodsavelives
#chilling
#covidexhaustion
#stopspreadingcovid
#pinkandblack
#medicarecoverage
#18stormtracker
#maskupopenschools
#pasco
#nypost
#filming
#keepthatthought
#teach
#kickcovid
#anakinskywalker
#upcomingartist
#voteamericademocratic
#ventriloquists
#kkkterrorists
#quidproquotrump
#maskupnorthiowa
#justices
#sundaymornings
#gaypride2020
#bloodonhishands
#lastrong
#texasgirl
#governorphotoop
#varietyofdoors
#closeindoordining
#cvbc
#southward
#tweetlesssmilemore
#perfume
#newarknj
#mfg
#michellemarshall
#eaticecream
#pastorbelle
#tortieteam
#gator
#likeforlikeback
#macysfireworks
#hudsonyards
#spotifyplaylist
#maskeddancer
#cvbcnewark
#mancity
#lausd
#laughs
#itsbritneybitch
#alameda
#chicagovoicedoc
#safetybutmakeitfashion
#aceball
#allinforaceball
#freefauci
#drinkyourbeer
#outdoorliving
#indycar
#ukulele
#burkeva
#kidsdentist
#champagne
#imissobama
#hollywoodpedos
#salud
#medicarecoverageprotips
#treat
#wearewestorange
#aisle3
#blooddonation
#covidfighters
#dust
#mandatorymaskupmt
#magicalthinking
#wearamasktosavelives
#blade
#frankstone
#laredostrong
#reesewitherspoon
#lincolncounty
#onedirection10years
#forkyeah
#centralmarket
#begoodtoeachother
#hamiltonmovie
#govmurphy
#whytrumpmightquit
#sidehustle
#bonespurs45
#crohnsdisease
#byebye
#fox8
#jimontheinternet
#fart
#marvelsavengers
#montclaireats
#buckybadger
#dontspreadcovid
#dumpdaines
#palmdale
#mess
#lightweight
#freedumbs
#dst
#cacovid
#yesplease
#stopmakingexcuses
#nuffsaid
#stayedhome
#nowyouknow
#iykyk
#giagunn
#manolo4onemiami
#radonc
#shielding
#tacousa
#maskupnorman
#russiancollusion
#stepintoahealthierfuture
#supporthandmade
#columbusprotests
#minimayes
#akron
#humpdayvibes
#legendarymax
#goodnighttwitterworld
#goodmusic
#dachshund
#testingnow
#dogsofminneapolis
#sickness
#uighur
#girlscouts
#mythandfact
#canthaveitbothways
#mama
#protectthepeople
#amazonwishlist
#jamesbaldwin
#speedlimits
#huntsvillealabama
#demcastnd
#fightme
#manditory
#sciencecommunication
#ravensflock
#nickelodeon
#baltimorecity
#seeyouinjoevember
#mouthcover
#respiratoryprotection
#ny21
#protectthenest
#hammeranddance
#myplsummer
#johnsoncity
#fitnesscenters
#staysafedabullstyle
#commercialization
#texaswearamask
#westtexas
#bearcatsnation
#schoolchoice
#washandgo
#michaelcarucci
#wearthebear
#juice
#wearableartwork
#itsbaseballseason
#abolishpolice
#fauciwasright
#emergencyroom
#stayoverthere
#inspirationalquotes
#cnas
#audiodrama
#trustnoone
#taketrumpofftwitter
#pandemicrunclub
#bootcamp
#myfitnesspal
#allthecoolkidsaredoingit
#chickenwings
#bidenmask
#givelife
#helpless
#smoothies
#butlercounty
#karenitis
#maddogpac
#greatfuldead
#bidenscognitivedecline
#itsabouthealth
#communityservice
#dontlistentotrumplies
#bestoftoledo
#rheumatoidarthritis
#stateessentials
#isewfor
#athletics
#deadhead
#rallymask
#xbox
#firstlady
#safecommunity
#watchdistance
#leecounty
#truefacts
#females
#faq
#comidamexicana
#adks
#blackpodcaster
#pit
#covidsafetymeasures
#four
#grooming
#protectusall
#unitedfront
#excelsior
#lifeduringquarantine
#skeletonmask
#jonathangroff
#photoglife
#covidreliefirs
#favorites
#michelemorrone
#365days
#eaocrc
#madeinnyfashion
#nycedc
#newrules
#mondayblues
#newalbany
#blackpanthers
#flexibility
#midwestliving
#surveillance
#idahome
#stopthedroplets
#femalerapper
#avondefense
#lookup
#folk
#santafeart
#aerial
#sue
#thong
#gstring
#resale
#disabilityawareness
#stormthesky
#aarp
#sport
#preppers
#teaser
#maskonorstayhome
#covermouthandnose
#scottsdaletennislessons
#beesafe
#songsthatdescribe2020
#assholesoftheday
#femme
#marketingstrategy
#jk
#skeleton
#richlanduptown
#deadlyvirus
#locallyowned
#southlakeunion
#beerlove
#localbrew
#killerkilts
#angrywhiteman
#socialgood
#sleepingcats
#botched
#childish
#waedu
#trumpsbase
#shorthairdontcare
#ocps
#weareunited
#unmaskingflynn
#selfishamericans
#foreachother
#lmgchicago
#helpfulsmilestrong
#dallasstrong
#sti
#outforbiden
#judgesalas
#qotd
#masksprotect
#gospel
#jerseyfresh
#mexicanfoodburbank
#abbot
#shadypinesma
#eaglenation
#belovedcommunity
#bostonstayshome
#willfulignorance
#oxford
#bomt
#commercialrealestate
#maskordie
#bluehair
#maskerbibir
#12news
#aware
#loomineers
#doggos
#votebymailnow
#none
#wholies
#youngadult
#womenstyle
#ootdshare
#robertobrien
#slocounty
#fakenewsalert
#trumpdeathtoll96k
#dieforwallstreet
#socialimpact
#wellsfargo
#naviitsmusicbaby
#itsstillhere
#whoshotmeg
#govinslee
#statuesmustfall
#vents
#cuarentena
#masksforsheep
#trumptantrum
#rndmaskit
#roswell
#bmgproject
#makeupartist
#safealife
#detroitvseverybody
#afceast
#cornavirus2020
#photographyislife
#pem
#apexlegends
#givemesixfeet
#washingyourhands
#alabamacovididiots
#drainthespread
#ornot
#stayhomebesafe
#keepingsafe
#safetogether
#clothfacecoverings
#smfh
#makeherfamous
#atsocialmedia
#dilbert
#jasonmamoa
#nordstomtrunkclub
#maskrequirement
#wayoflife
#bidendayjuly4
#thatswhatimsaiyan
#fashionnova
#antimicrobial
#nochip
#bubbasmollett
#changinglives
#require
#diycraft
#sanmateo
#catholics
#nursesvoteblue
#reopenmaryland
#copid19diyfacemask
#helpslowthespread
#realmenmaskup
#prideinparsippany
#yoursneakersaredope
#covidbandits
#aklearns
#infectious
#treasonous
#demorats
#yeshua
#taxtherich
#bathandbodyworks
#montgomerycounty
#cordayphoto
#donthemask
#9news
#lalalandmagazine
#clintons
#different
#downtownhouston
#march
#oso
#letsdance
#iship
#wireless
#realestateagent
#lowiqtrump
#rentfreeze
#smallbusines
#coverourcaregivers
#careaboutyourselfandothers
#contaminated
#deathpositive
#kirkland
#nodeal
#palliativecare
#trilliondollarheist
#manchesterbee
#lungdamage
#idiotoftheday
#trumpsycophant
#learnfromhistory
#50000deadamericans
#pornhub
#waterproof
#maskupbrcc
#volunteerappreciationweek
#the45effect
#quarantinebae
#coronavirusisnojoke
#roots
#2ashallnotbeinfringed
#oneanddone
#creativefuel
#azsen
#governormurphy
#lovealways
#holistic
#secure
#prayersforcoronafreeworld
#antiabortion
#freetochoose
#instasew
#madisoncounty
#showusyourmasks
#beapublichealthhero
#solvingcovidcrisis
#coronavius
#thanksabbott
#sewingstudio
#protecttheheroes
#besafewithstyle
#worldbookday
#adult
#recycling
#careconfle
#dontstartkaren
#impeachtomwolf
#dojacatisoverparty
#bobmarley
#nationalstockpile
#forevercrystals
#meganfoxisfilipino
#shopperstrail
#texasreopens
#daddygang
#maskfairies
#kindikiouster
#doomed
#customdesigns
#buccees
#katytx
#leadershipfailure
#clout
#ppegate
#pupsup
#madden21
#liabilityevasion
#notracing
#lowriskactivities
#coronanonsense
#freckles
#generosity
#nocontact
#brstrong
#maskhallofshame
#handmadewithjoann
#brpd
#ssmfit
#dallasprotests
#nomaskohio
#rebuild
#iheartnola
#magassholes
#qualitytime
#staysafestayinformed
#gonetoosoon
#transitiontogreatness
#kishcanvas
#caregiver
#sunglassesfashion
#myvotecounts
#fourgivinghearts
#teahour
#ggmu
#comicartist
#sportsnews
#some4surgery
#bunkerbabyinchief
#fakepresident45
#minneapolisuprising
#nraowned
#babyonemoretime
#cover19
#unionproud
#trumpdeathtoll93k
#weloveourcustomers
#express
#piercetransit
#sexygay
#nolaambassadorsoffun
#foe
#kitchencabinets
#infj
#demexit
#masksaveslivesevenyours
#antifaterroristorganization
#clearancetofly
#tomato
#truthandjustice
#itsworthit
#masksforuk
#protectourcommunities
#besafegodigital
#covid19innac
#votethefakeprezout
#boycottloweshi
#makefacemasksmandatory
#gloveitorshoveit
#bankrobber
#pedophelia
#bloomington
#trumptoady
#sameteam
#nbarestartontnt
#roadrage
#coolvideo
#musicvideos
#gameboy
#maineartist
#pfforward
#wordofarebel
#princessleia
#postoffice
#gougly
#intellectuallydishonest
#pgccovid19
#changethename
#notagoodlook
#covidfight
#covered19
#impotus45moron
#cpap
#ncag
#ynwa
#itsavirus
#herbertkillsut
#pinkfloyd
#maskupfloridians
#keepitclean
#piecesandparts
#frogs
#tailgates
#alamtg
#wetoldyouso
#african
#openhawaii
#marchforblacklives
#eastchester
#native
#idoitforyou
#maskpattern
#golfmadks
#maskupdelaware
#prettygurlsthrift
#savethenhs
#crawfishboils
#bug
#starsandgarters
#deficitbedamed
#washyadamnhands
#harrisburg
#fortwayne
#judgeveliajmeza
#nycdogwalker
#call
#wrinkles
#slavemuzzle
#tlubulldogs
#coverstatement
#allheroeswearmasks
#joebidenisaracist
#lesbian
#essentialprofessionals
#maskupmuncie
#weready
#cop
#fgh
#bassreeves
#gretchen
#styledbymzbeauty
#asiantwitter
#cornona
#moo
#superiordefensemask
#thatswy
#connected
#pullmanproud
#coronavirusdeutschland
#tomsavini
#findthehumor
#sportsmedicine
#uabfightscovid
#hitler
#maskup4usa
#livesafely
#fuckingthink
#floralpattern
#maskbeaudillion
#shoppingday
#makeitwork
#levelation
#penguins
#collage
#lovinglifeandallitsblessings
#post
#campingworld
#gowolves
#belair
#govmikedewine
#refugefamily
#blacklives
#sarscov
#gulfcoast
#adirondacks
#trikini
#bright
#ballgag
#keyworkers
#pools
#su4life
#keepitfresh
#homes
#votetrumpoutb4hekillsus
#purse
#respectyourelders
#truths
#employer
#ncstrong
#modernsalon
#blessing
#delco
#smartwatch
#capitalregion
#listeners
#wristwatch
#uneducated
#finishstronger
#snfstrong
#yoursafetyismysafety
#bunker
#tuesdaywisdom
#benefit
#policeaccountability
#lawrencekansas
#teamemily
#youreapwhatyousow
#nycshutdown
#weoutchea
#dailylies
#quidprocovid19
#shutitdownnow
#ilovetheupperwestside
#takeyourmeds
#died
#listeningparty
#nsa
#ratherberightthanhappy
#highendsmartwatch
#moose
#corlesscares
#helpingpeopleisaneasycall
#vr
#hedidnthavetodie
#maskstodayalivetomorrow
#omfgvirus
#helpfightcorona
#masksmeanwecare
#l1c4
#nomasksaz
#magatsaremorons
#thinking
#savelivestogether
#wevegotthisseattle
#fam
#testingkits
#wevegotthiswa
#blackownbusiness
#saynototyrrany
#stopmisinformation
#emergencyorder
#eradicationmaskthenation
#healthwatch
#cats_of_instagram
#enddewine
#ord
#heartratemonitoring
#griffithpark
#methuen
#kuflagship
#trappingdontlastalways
#smartlife
#onlinestore
#legendary
#keiseruniversity
#quartinevibes
#journalismmatters
#doppy
#stillhappy
#magatskillveterans
#cvid19
#idonttakeresponsibilityatall
#youshouldbeashamedofyourself
#lightroom
#peacefullydominatethebattlespace
#splashmountain
#reopentheschools
#responsibleleadership
#newwave
#votedemocratformoreofthis
#shelterinplaceca
#playstation
#pridespectacular
#mad
#myrights
#helpourheroes
#trumpcon
#enforcemasks
#muzzled
#rockefellercenter
#noshirts
#maskmate
#wildcaught
#map
#wrestlemania
#covernoseandmouth
#polkadot
#alwaysneworleans
#redbubblemask
#coronavirusbalt
#endlockdownnow
#bidens
#songoftheday
#personaltrainer
#mandatorymasksnow
#myfuture
#policyfailure
#badcustomerservice
#oil
#black_lives_matters
#stonecrestcares
#alaskan
#pollack
#rockholdkarate
#beabetteramerican
#putadamnmaskon
#packyourbags
#bk
#gymjordanknew
#scientificlogic
#idiocy
#guess
#hellskitchennyc
#itakenoresponsibility
#gangstalking
#keepourkidssafe
#covid19screening
#f
#keeptexassafe
#bitch
#total
#wuhanpneumonia
#juntos
#vfnd
#lidstripssafetymask
#traitorousgop
#lovethyneighbour
#juststayathome
#hpm
#wearend
#masksoffflagsout
#isolated
#noncompliance
#healed
#truefreedom
#bassethound
#sinceivebeenquarantined
#100millionmasks
#parishiltonmerch
#promotionalppe
#ninerempire
#escaperoom
#cincerelyyours
#indian
#thesewinglabs
#shoretoplease
#capital
#sleep
#nevadastrong
#edmondok
#riograndevalley
#saltlakeco
#vashon
#equal
#minnesotamaskmandate
#duecehagerty
#wolves
#gilliedakid
#tee
#sacramentoprotest
#imwinning
#allies
#parker
#minime
#trumpliedpeopledie
#venturacountytogether
#ronarally
#wokefriends
#nogod
#spiritchat
#nolivesmatteruntilblacklivesmatter
#ny01
#whyimfeelinganxious
#coronaviruses
#smallblackwomenownedbuisness
#keepyourdamndistance
#jerseyci
#camera
#gymmotivation
#sewingfool
#ictup
#freedomvstyranny
#stylishfacemasks
#teamstylemag
#stillblessed
#sciencedenying
#oprah
#cancersurvivors
#hof
#rupaulsdragraceallstars
#quitlying
#openthechurches
#indiavscorona
#safehealthyconnected
#huffpost
#nomaskrequired
#xfiles
#czech_republic
#higherground
#manchesterblogger
#costumedesign
#governordewine
#trojan
#sanluisobispo
#httr
#indiebookstore
#freddykrueger
#bandera
#masksfornhsheroes
#vaccinesaregenocide
#covid_19sa
#ppe4nhs
#saveourseniors
#hatsoff
#imready
#covid192020thediversion
#istandwithtison
#optics
#homealone
#usahasnoplan
#socialsecurity
#gownup
#trumpwannabe
#maskssavelivesduceydoesnt
#zigzag
#hendersonnv
#pm
#canceleverything
#spencerport
#ogdenny
#weekends
#bbw
#quaranstream
#punchanazi
#gopleadersarecowards
#ebr
#shorages
#italystaystrong
#sicem
#strongerasone
#pals
#weneedahero
#chicagowearsmasks
#marietta
#freedomforall
#decency
#stephenking
#montereycounty
#angelic
#aviationlovers
#hazmatsuit
#actup
#employeelivesmatter
#masks4alluk
#columbia
#toomuch
#blackownedclothing
#stayingalivetogether
#coronachic
#thetattooedactress
#surgeons
#bathingsuits
#carolebaskin
#prosecutor
#hanifthatmega
#corvallis
#weneedyou
#rhonyc
#coloradolove
#lyme
#6ftdistance
#wakeuptexas
#fair
#crownheights
#vagina
#patriotsnation
#theomni
#uaodh
#covid19superspreaders
#vivalasvegas
#reallifemom
#ticket
#coolcatsandkittens
#lastnight
#loveoutloud
#nofacemasks
#swabs
#parentinginlockdown
#familykarma
#flatbush
#staydistanced
#choose
#citizensincharge
#maskedselfie
#thenewasylum
#dissent
#barrcoverup
#ihop
#tattoostyle
#nomaskeveryday
#socialmarketing
#tattoosofinstagram
#epsteinflightlogs
#keith
#godspeed
#bridetobe
#fuckcapitalism
#gulfshores
#accident
#vegaslocals
#stencildesign
#fuckingplaguerats
#fellowearthlings
#100000deaths
#finishhim
#ballislife
#biomed
#starlord
#wearsunscreen
#bobafett
#chirpchirp
#theemperorhasnoclothes
#donlemon
#cutbacks
#lieskill
#duetothepandemic
#sew4humanity
#flowercrown
#redmask
#hangtenstories
#trumpinamask
#countdowntomars
#maskuporshutup
#hoarders
#gatesofhell
#babushkabarr
#showyoucarewearamask
#6ftapartor6ftunder
#wearebellevue
#biotechnology
#www
#thechi
#wheresyours
#az06
#miltonma
#masksnowil
#chainsmokers
#pants4all
#sanjaygupta
#fvcktrump
#houstonhealth
#rednecks
#gamble
#responsibily
#boycottstarbucks
#foxnewsisfakenews
#stayathomeifyoucan
#covid19ny
#gopsanctionedgenocide
#onlocation
#votenow
#prescottaz
#dreamcitychurch
#writersoftwitter
#blind
#madeinlosangeles
#philaunite
#blacksfortrump
#pismobeach
#covidlayoffs
#boardgames
#bramask
#beforecorona
#rituals
#asone
#cureforcovid
#wheresyourmaskbuddy
#minitrump
#saynotobillgates
#azsenate
#weekendlockdown
#coronovarius
#danissilly
#saturdayafternoon
#commission
#underlyingconditions
#livewithit
#zoomparty
#dfs
#ihatemasks
#100daysofcode
#kidneydisease
#feels
#binnys
#ppekit
#dispatcher
#morals
#babytrump
#stillnotsick
#iamfree
#pseudoscience
#muslims
#vigilant
#excited
#spd
#todayinaz
#donnie
#lbrytv
#nocult
#lifeinmotion
#freeamericanow
#assassinscreedvalhalla
#6ftsocialdistance
#masktime
#globe
#craftnotcrap
#indiebeer
#jurassicpark
#piecasso
#keepitlocal
#nonwo
#dramaqueens
#trumpcrimewave
#blacklivematter
#dots
#slowthetestingdownplease
#savetheturtles
#blamegame
#soldierbounties
#carenotcovid
#oxygendeprivation
#protectelection2020
#menstyle
#flipitred
#savegranny
#rushlimbaugh
#take20
#yourrestroomdelivered
#nolatwitter
#coronavirusisstillhere
#realjediswearmasks
#vaxxed
#ankaraprint
#igotthis
#hydroxycloroquineworks
#thankscorona
#fortcollins
#notsocialdistancing
#mrrogers
#christianslivesmatter
#americanway
#lockdownsdontwork
#bvue
#cultcovid
#americaproud
#clintoncrimefamily
#ifyoudieyoudie
#weartherightmask
#fetish
#legit
#getcovered
#3mmasks
#gooddinnermrsmellen
#obamaspygate
#cathedralcity
#hustlehard
#6ftnotenough
#2020life
#stitchingguides
#stoppoliticizingmaskwearing
#fishblockisland
#sg
#forcedvaccinations
#ncaad3
#smileupproject
#rollerderby
#sewists
#sanrafaelpolice
#maskuptuscaloosa
#collective
#freedomofmovement
#stitchingguide
#ohioians
#doingitright
#dreamer
#safetyisourtoppriority
#nationaldisgrace
#orderin
#technews
#burgerking
#ehlersdanlossyndrome
#cooling
#fauciliedpeopledied
#onthejob
#tp
#covidkarma
#ktsumember
#compliant
#westchestersafe
#trumpfollowers
#trumpisevil
#resilient
#partybibs
#ipyypm
#keepcalmmaskon
#mmpresswp
#trumpliesabouteverything
#billmontgomery
#deficient
#lbry
#youreanidiot
#democrathoax
#womensmask
#cable
#nomaskever
#jerrynadler
#doubledown
#lookgoodfeelgood
#flexonem
#nycphotography
#tvc
#thevarsitysquadcollective
#antivaxer
#museumfromhome
#mlm
#govwhitmer
#dontbeajackass
#nvw
#inflammation
#edblair
#masksunhealthy
#masksfortuscaloosa
#eyesgetcovidtoo
#netneutrality
#uofo
#uoforegon
#hugsovermasks
#spartan
#daytonstrong
#votingisbluetiful
#millennial
#sarahcooperfilter
#brooklynmade
#ia01
#badcops
#lastbestplace
#keep6feetaway
#presidentcuomo
#weneedavaccine
#genealogy
#muralist
#clapforourkeyworkers
#unmadknevada
#fakemed
#jimjones
#justiceforelijahmclain
#changes
#coronausa
#worldhealth
#demexit2020
#jobless
#darasenders
#noway
#thegivingkeys
#soberlife
#a1accessories
#hcqcures
#yourvotecounts
#nbarestart
#lpc
#antivaccine
#zumousa
#fuckyoudewine
#southafrica
#pdxhandmade
#pospotus
#kevinhart
#coviddoesntdiscriminate
#thearizonaway
#thousandoaks
#vaccinesagenda
#stopmasking
#beachbum
#cnm
#latimes
#theresistancerises
#wearstrong
#keepthemaskon
#sheeplenomore
#minneapolispolice
#remembermebears
#houstonbrewery
#gif
#ux
#nyunited
#doitforthekids
#l4l
#amerikaren
#diaphragmaticbreathing
#earthquakela
#breathestat
#handmadepdx
#bffs
#vaccinechoice
#nowthis
#biomechanics
#zion
#pandemicforestfire
#transmitlove
#mlbtheshow20
#peacekeeper
#morguetrucks
#paleontology
#newbalance
#bsafe
#masksforohio
#livepdselfie
#adamsmorganstrong
#protestsnyc
#wedidit
#fulltime
#happyface
#coronakills
#tolucalake
#ontheplusside
#sfprotests
#cornerstonepediatrics
#killingus
#stoptrump
#ladiesbjj
#lockdownlessons
#teamplayer
#dovedailyupdate
#preventabledeath
#hottopic
#notsobad
#burnitdown
#gotyour6
#malayalifoodie
#floridaofcalifornia
#michaelatkinson
#africanpattern
#gymrat
#refund
#truckingpreneur
#exposure
#yorkie
#unsignedrapper
#upcomingrappers
#animorphs
#disinfectantdonniemustgo
#backatwork
#handmadeinusa
#whitesauce
#seamstresslife
#godisincontrol
#loveup
#trumpbirthdaygifts
#livesnotideology
#staysafenevada
#watchthis
#bruh
#brenntag
#fuckyouifyouvotedforthem
#werehereforyou
#summervacation
#tiktokmallu
#hornetpride
#thayonz
#specialkindastupid
#watching
#couples
#justkeepsewing
#andalite
#ayonrecords
#hisandhers
#diseman
#quitbitching
#conformity
#pbc
#wintergarden
#sterlingheights
#rtr
#chicagomusic
#thinkcritically
#greenwichct
#location
#pimp
#griffindoor
#dewinedoyourjob
#playing
#griffindoor88
#voiceovers
#orderme
#bigmad
#ks
#foundingfathers
#stopsmoking
#bushwick
#boycottsamsclub
#hongkongprotests
#donaldsbetrayal
#staywarm
#mask4sale
#onedallas
#alaskaair
#soa
#trumpsecretpolice
#homecooked
#quitthemasquerade
#classics
#legislators
#magician
#washyodamnhands
#activities
#supersonic
#mandatemasksinohio
#deathtotyranny
#maskforchange
#nomorecoviddeaths
#annkellywduv
#sellingcontent
#ohiansforamaskmandate
#votetheredout
#boycottdelta
#medusa
#marchmadness
#floridadepartmentofhealth
#fortheloveofgodwearamask
#esssential
#jiujitsugirls
#thinksafe
#maskschallenge
#cornyn
#socialstory
#madebyme
#unenforceable
#aleast
#mandatesarenotlaws
#correa
#ptown
#makermonday
#socialmask
#walknyc
#connectingchemistry
#ohcaptainmycaptain
#hoppymaskers
#adoptadog
#doublelayer
#kempbodycount
#styleinspiration
#smoothaf
#bigspence
#lidstripsgirly_girl
#trumpspreadscoronavirus
#poodle
#takeyourmaskandshoveit
#shutdownforthood
#trumplowiqperson
#happydog
#tb
#americanpeople
#increase
#n95facemasks
#clevelandclinic
#dmscoalition
#allrecordingsmatter
#keep
#treats
#timestotreasure
#toolocaltofail
#ftba
#tough
#yohogottago
#lakewashington
#ears
#healthheroes
#fireadams
#sixfeetback
#angelamerkel
#truthbombs
#coronalawsuits
#crimeagainsthumanity
#thisweek
#notallaboutyou
#nothingtoseehere
#healthinformation
#corner
#besmartstayapart
#trumplied100kpeopledied
#maskonamerica
#ngcb
#predator
#maskuporpayup
#polis
#jackskellington
#putyourmaskson
#gayman
#kjv
#dogdad
#drop
#karensbeingkarens
#hospitalitier
#blackcreatives
#getupdc
#shred
#microphone
#igbulldogs_worldwide
#coronapocalypse2020
#horrorart
#collegebaseball
#beachtime
#englishbulldog
#nomoreyears
#likeforlike
#kilts
#obsessed
#uno
#coronaviru
#televisit
#dougco
#sheer
#laurenbalsamo
#floridaisnotfine
#invokethe25th
#wellesleywillbewell
#oh03
#concealedcarry
#denmark
#takeamask
#freedommatters
#nationalavocadoday
#maskworks
#creepydolls
#rotaryclubofmiami
#cleanwater
#funerals
#shutdowntexas
#stayhomephl
#contentcreator
#facemaskrequired
#breastcancercanstickit
#liberateminnesota
#pandemicofpositivity
#coughs
#iconic
#freecovidtesting
#lockdownlaughs
#jean
#olemiss
#fuckyoucovid
#thick
#coveryourpiehole
#recallnewsom2020
#softserve
#normalists
#notmychildren
#foia
#quarantinefun
#tothestatesandpeople
#victoriosvanity
#brandidentity
#maskforkids
#birdsofinstagram
#broker
#eriecountyny
#precious
#problems
#citizenapp
#christiansiriano
#whoareyoustayinghomefor
#callafriend
#medicarebroker
#onlyatgaucho
#moneybags
#leukemia
#jojosbizzareadventure
#anymaskwilldo
#iammikeyf
#shouldaputamaskonit
#birthdayboy
#educationincovid
#howdareyou
#theyknow
#nhlife
#socialaction
#justmikeyf
#begone
#tabletopgaming
#livelocalwv
#coronsvirus
#fcktrump
#captain
#whatareyoutwelve
#payteachersmore
#bra4trump
#twitternyc
#themaskedcrusader
#maskupcerrogordocounty
#americana
#covidquarantine
#savethenavajonation
#pandemicisreal
#freeze
#historymask
#chopon
#beavoter
#visitalx
#trumpstaxes
#stayhealty
#unt
#ronavirus
#toiletpaperpanic
#queenb
#livetheatre
#safetrace
#rofl
#hgf
#wvpol
#memphisstrong
#loyalty
#heygymfriend
#weflattenedthefkncurve
#saveanurse
#cologne
#policeofficers
#wearamaskbeahero
#boeing
#senatornass
#lyingleft
#augustaga
#megxit
#virtualspiritweek
#masksareffrsheep
#bodypainting
#arrestjacobfrey
#ronamemes
#keisha
#dumbasatrumper
#pleasewearmask
#stayhomeforus
#protectingaustinsfuture
#indianajones
#bam
#maskedchauncey
#healthyatrose
#lucifernetflix
#westillneedppe
#weworkforyou
#nottodaycoronavirus
#funday
#workersfirst
#turngeorgiablue
#smallbatch
#iwantsports
#phrenology
#hondo
#physed
#clownmask
#artisan
#covid19frontlines
#golfswing
#chineseflu
#urbanfantasybookseries
#blueangels
#weneedmeds
#review
#luciferseason5
#constructiontrades
#example
#suffocatingonbullshit
#foryourhealth
#thankyouretailworkers
#controldemic
#personalfreedom
#tastemyco2
#medicalfrontline
#iamascls
#impeachmikedewine
#realpatriots
#hulafacemasks
#howtohelp
#towearistocare
#maskupnd
#crazyexgirlfriend
#sprint
#ufotwitter
#28dayslater
#providenceri
#coviddays
#steam
#residentevil
#pinkmoon
#thisglobaldistress
#letitia
#covid19isnojoke
#familyowned
#richandfamous
#rainbowmask
#saveyourgrandparents
#maskupstarkcounty
#sordidlives
#pursuitofhappiness
#inequality
#trueleader
#alarm
#downtownrichmond
#cosbp
#twofacesofeva
#getone
#txcovid
#bleedgreen
#indoordining
#rays
#saveamericanlives
#backdeck
#hairtransformation
#evapilgrim
#smores
#jerks
#stjosephshospital
#airbags
#savesmallbusiness
#retrogaming
#theupsstore
#specials
#stayawayfromcrowds
#lzp
#virtuesignalling
#713day
#byedougducey
#logozonepromotions
#handsoffmybc
#repurpose
#win2020
#finalsolution
#douche
#virusesgonnavirus
#sunburn
#covidcrazy
#coveryourfaceintartan
#nosalute45
#ri
#bostonathletes
#iamdemps
#iamthatgirl
#iamanartist
#soonerpride
#masksforal
#pflugervillestrong
#fmcsa
#onceabadgeralwaysabadger
#zombietraining
#spielwinning
#drjimmy
#boycotthillstone
#nomv
#onlineordering
#reusemask
#killthecovid
#cmo
#staysweet
#bhamstrong
#cltvolunteer
#utgov
#neededthis
#rsvp
#gohounds
#covidgroceryshopping
#keepthedooropen
#lookinggood
#walkinmylegs
#tammyduckworth
#introvertlife
#livingmybestlife
#summerreads
#cbsnews
#respiratorycare
#depopulationagenda
#subwaychallenge
#medicaresupplement
#supportlocalky
#medicarerxcoverage
#globalists
#janesvillestrong
#furbabies
#sand
#realmenknitnovel
#diaphramaticbreathing
#lonchaney
#hotdog
#stopthespreadcovid19
#healthbenefits
#geauxgettested
#armor
#theovalonbet
#cancelthe4th
#fascismhascometoamerica
#comey
#butterflycount
#bythelightofthemoon
#happynursesweek
#runningin2020
#oprahwinfrey
#razorscooter
#wearepflugerville
#hotties
#masksmandate
#esthetician
#putmeincoach
#antiquesugar
#cooperation
#dementiadonald
#dontstopbelieving
#heyuk
#headscarf
#maskedfashionista
#shutdownfl
#radiation
#typhoidcuomo
#beatsecondwave
#gas
#ferrari
#unisex
#deathtollrising
#woprohoseattle
#hansolo
#blackoutssavedlives
#fuckthevirus
#wearfacecoverstaysafe
#doyourpark
#simplethingsmatter
#staygood
#umich
#drfhd
#streetmeetdc
#washingtonredskins
#castrong
#101dalmations
#exposeddc
#wearestreet
#maskmatch
#follobackforfolloback
#duceyisanarizonaembarrassment
#follobackinstantly
#mtrushmorespeech
#jumparound
#glovesup
#grrface
#thingsmaskdeniersdo
#reopensmart
#nightowl
#daftpunkmaskup
#maskdown
#eye
#aalto
#pathologic
#washyourhandsoften
#clownshow
#masken
#iteachmath
#expectus
#comedians
#comediansofinstagram
#joking
#socialdiatancing
#ontheroad
#onthego
#scv
#cancelhamilton
#stoptouchingyourface
#deathcore
#wootwoot
#whatyousay
#trolling
#taosnm
#stopbeingsoselfish
#protectamazonworkers
#quarantinedqueers
#mouthmask
#creations
#tolerance
#perception
#okies
#bank
#kanganaranaut
#cowardly
#symantec
#join
#covfefe45
#covfefe19
#aynrand
#wendybcbyoursociallydistancedrealtor
#trumpisacriminalandcompleteidiot
#sundaytoday
#spoonielife
#jpmorgan
#wfaa
#vegaswearamask
#cuntsonparade
#magacunts
#latetotheparty
#trumpdeathpanel
#transformation
#jennafornc
#trekkies
#kushnerisanidiot
#ctb
#toosoonforschool
#pixelart
#trumplied
#mtp
#messageme
#keepusopen
#boba
#mlbdfs
#bobatea
#generalconference
#bostonredsox
#crosscontamination
#cronies
#lockdownprotests
#nylon
#voteoutgopussies
#openitup
#spartans
#ccpliedpeopledied
#maskkupamerica
#postables
#masksnazis
#maskshopavailable
#twerking
#nydisciplined
#gullible
#kennycappscoaching
#thesciencetimes
#doctorswhowrite
#isaidit
#nrabloodmoney
#1990s
#txwx
#unmaskuk
#leftistsareevil
#santafenm
#firetuckercarlson
#queerliberationmarch
#petawilson
#iloveamerica
#giftee
#hchccares
#texaseducationagency
#butfirstcoffee
#pleasevote
#sewyourown
#belikeluke
#eltonjohn
#haloween
#bettertobesafethansorry
#wantstoplayincollege
#executetrump
#standbackstandback
#wildfire
#tiedyescarf
#healthysbc
#geriatrics
#fud
#goawaycoronavirus
#roxsolidfun
#toddlerfashion
#billieeilishisoverparty
#bepresent
#fuckthepatriarchy
#troll
#baptism
#maskscanbefun
#closeaz
#smeyes
#alienvspredator
#shutyourmouth
#kayne2020
#libertymasks
#toa
#richmondbc
#skytrain
#thisisgeriatrics
#onmywalk
#temple
#racistcops
#ptaproud
#unsungheroes
#maplepride
#teamjustice
#portfolioday
#gibsonsir
#teachersrock
#yesterday
#militarywife
#notthatmask
#freedcnow
#freedcofcovid19
#diediecoronavirus
#thefamilythatquarentinestogether
#johnroberts
#cdcwayoff
#comedypodcast
#blackpodcasts
#weddingwednesday
#communityworx
#idreamofjeannie
#staywelltexas
#crybabycaucus
#healthycommunities
#specialdelivery
#loveandpeace
#quarantinecrafts
#ghostandbigg
#maskpledge
#bernieontheballot
#maskupopenup
#invisibledisability
#covidnurse
#falconsmask
#librariestransform
#sellers
#godogs
#trumpisracist
#anesthesia
#sheople
#jimlucas
#fitbit
#louisvilleprotest
#truecrimepodcast
#ryeny
#stupidgate
#separationofchurchandstate
#wheredoyouthrift
#moondogginit
#detroitlookslikethis
#bookboost
#travels
#coconutgrovedentist
#ladyguy
#countyourblessings
#wutv
#hinews
#staradvertiser
#heparin
#boltssocial
#babyface
#tampabaylightning
#hope7cc
#freshcut
#tblightning
#seriousquestion
#nbatogether
#protective
#cbb
#oxygennotincluded
#cocoally
#nationalicecreammonth
#massshooting
#todaysdar
#cantgetyououtofmyhead
#nomorecorona
#nky
#keyslife
#earlymorning
#moral
#portraitwithmask
#whattowear
#hard
#beaherostayathome
#fuvkyourmask
#blackwellnessmatters
#bolivia
#atm
#glowing
#stage4
#sweettea
#teevillain
#sanantoniocovid
#scienceovertrump
#coldbrew
#failedstate
#wewearbecausewecare
#madkupmissoula
#indoctrination
#substancenotslogans
#justathought
#nogames
#deer
#nucleosome
#jacksonrising
#pasarethesolution
#shipping
#actionnotsoundbites
#jags
#lifeordeath
#dawnofthedead
#unlv
#freedomtofly
#succulents
#bunkerboob
#screaminsideyourheart
#peoplematter
#nyctestandtrace
#maskupfranklincounty
#bwanjizambia
#brandingnemo
#whodis
#newyorkcoronavirus
#wewantdrfauci
#timothybyrnes
#voteusoff
#hudsonparkingcommittee
#hottiesathome
#zambian
#keepourchildrensafe
#bikenyc
#mnmaskmandate
#deathtoamerica
#theirqueen
#indianawhere
#keepthe49th
#justicereform
#nogop
#wakeupcall
#pirate
#michaelscott
#thelonedanger
#greyhound
#apnews
#sobernotashamed
#monologues
#californiadreaming
#ringofhonor
#cherry
#idiotsincharge
#zumba
#africanamericans
#mmpyympm
#wolfpack
#scrmc
#considerthefollowing
#3w
#covid19cases
#askingforsomeone
#ushealthcare
#lacountytogether
#pandemicprotocal
#phillywearsmasks
#privateco
#bearpride
#buyingcontent
#garfield
#stormtrooper
#actlocal
#murderinchief
#bluewwave
#americariseup
#stopkillercops
#rustybonham
#sanpedro
#drivethroughs
#twopeasinapod
#roseallday
#20years
#maskrack
#letsgetthisoverwith
#taxfreeweekend
#protectivegear
#trumpisalooser
#hospitalsupplyn95
#watchingyou
#prettysafe
#liveandlearn
#bordertownstories
#texaslgbtq
#shareyournarrative
#sharksquad
#ponytail
#pinksockstribe
#smallwins
#midatlanticaka
#makingtherightchoice
#cpoi
#newenglandjournalofmedicine
#togetherinthis
#breastimaging
#addlane
#ama
#mccampaign
#smilewith
#lgbtqvoices
#fredrodriguez
#cranston
#tacomouth
#catmatica
#summerofcatmatica
#vcmc
#masksaretoxic
#wrongdirection
#hydroxychloroquine4all
#dcmaskmandate
#menoffaithwearmasks
#ikeepmyselfsaneby
#jauzmerch
#fortlauderdalebeach
#slimshady
#bitethisradio
#bitethis
#lasvegastrip
#vegastrip
#heyxorje
#jauz
#americanhero
#covid19news
#va07
#wecankc
#selfcarerx
#humptytrumpty
#godeacs
#phillyprotests
#stjosephstoronto
#thinkofothersforonce
#weloveyamiche
#mountaineers
#trumpdeathtoll153k
#trumpvirusbodycount153k
#filipina
#nonamenerd
#torylies
#torygenocide
#deflect
#economiccollapse
#clearandpresentdanger
#maskovernose
#hmmm
#standupforfreedom
#gopiskillingus
#alice
#qarens
#spectacles
#imageoftheday
#hcqotc
#nickcodero
#domore
#stepupvolusia
#nursebehindthemask
#fascistgop
#ourcommunity
#katesrealagenda
#shook
#thedumbdumbswillkillusall
#being
#trumpcovidfest
#portraitmode
#iphonex
#howmanymustdie
#teamdigital
#newmexicans
#albanyny
#covidma
#upstate
#itsyournola
#northshore
#librarianproblems
#momsdemandaction
#cryptid
#billieeilish
#pulmonaryhypertension
#insleemustgo
#renzleaderz
#gopidiots
#plushie
#plushies
#toofar
#covidtestfailure
#trojanstakecare
#tix
#tedtoddinsurance
#eater
#girlwithoutcancer
#laketahoelife
#anthrax
#drsegal
#publicenemy
#older
#putonyourfuckingmask
#chicagodebtsolutions
#stoplyingaboutcorona
#nycriots
#ww1wga
#maskshamer
#mainemendoza
#keepitreal
#365dni
#count
#resign45
#verysad
#metastaticbc
#lodgetavern
#wearyourdamnedmask
#pilates
#impeacheddonald
#stopthefireworks
#barbijosportodos
#protectatlanta
#cornaviruspandemic
#westernny
#arsd
#chappellet
#dividedwefail
#twincities
#ppefordoctors
#batmanforpresident
#deathbreath
#pokeschokespodcast
#fallsports
#kidsfirst
#millionaire
#realnewsbriefings
#impeachmurphy
#cocktail
#firsttime
#toocute
#fakedoctorsrealfriends
#portlandor
#fatherhood
#virgos
#tikimask
#travelnurse
#gauchogrille
#lifewithcovid
#wearadamnjacket
#cabaltakedown
#loot
#not45
#dontmaga
#oathofoffice
#onlineprotest
#weneedaplan
#laboroflove
#cultists
#ozmask
#haydenville
#transgender
#footballseason
#ohiocandobetter
#libertyandjusticeforall
#trump2q2q
#dji
#july23
#americanlives
#rippaulmokofisi
#rooseveltisland
#preemie
#ramup
#kawasakidisease
#followthenumbers
#mubb
#resaleboutique
#gasmasks
#consignmentboutique
#safeplace
#day16
#resaleshop
#doctorsareheroes
#imatter
#consignmentshop
#umpires
#worshipfromhome
#loveyourgnomes
#skytown
#mketech
#quityerbitchin
#spreadmasksnotcorona
#thewinesiren
#terrycrews
#travelwisconsin
#helpthemhelpus
#nazicops
#mha
#hendersonlibraries
#dataisbeautiful
#bringbacksports
#hugyourneighbor
#banger
#gopwhigparty
#knownothings
#milagros
#alerts
#maskupmanchester
#m4allsaveslives
#angelinocommunityfitness
#sundevil
#leavemealone
#winningwednesday
#madhattertea
#royaloakgolfcenter
#havefunplaygolf
#duxbury
#fuckingcoward
#suffering
#testsforall
#lifein2020
#yangganglove
#thanku
#eatabagofdicks
#shanedawson
#dramaalert
#bekindmaskup
#sakatadesignsla
#blacklife
#machine
#scarfs
#superhost
#nowavailable
#insideatkins
#calvinmunerlyn
#animalabuse
#magnolia
#helpsavetheworld
#basichumandecency
#thewoodlands
#bcmcalledtocare
#tx2020
#idontknow
#wearyourkicks
#impactandpride
#blacklivesmattergermany
#moon50thworldwide
#maskaround
#aboriginal
#frommybigeyes
#ecfc
#diffability
#waltonforwi
#safetytip
#gerrycheevers
#idiotseverywhere
#boycottwawa
#usaw
#usaweightlifting
#liveoakdelray
#beautifulcolors
#worldjamfest
#servethepeople
#firsttmaster
#igboston
#monstersarecreated
#protectcustomers
#hodc
#newsletter
#savenflfootball
#eastasia
#mipol
#nobelprize
#givebackpack
#puns
#borderhealth
#p100
#masksforallca
#niccage
#lovemusic
#babysteps
#learnhistory
#posthuman
#yelopeppe
#loveforall
#shutthehellup
#hamiltonparody
#nicolascage
#brunswickpride
#culturewar
#iwearafacemaskbecause
#mindthegap
#dropthemic
#covidicu
#atginsta
#hookgrip
#lincolnpropco
#siestakey
#slurpee
#udsd
#turkey
#trumpgriftsyoudie
#mouthbreathers
#itsbetterthannothing
#notselfish
#getitright
#marketingagency
#madeinitaly
#beachesinflorida
#shopwhidbeyisland
#masks4allnigeria
#praisegod
#notharmless
#shadesfindings
#tiburonsafetogether
#gottalaugh
#mybrcc
#buildingstrongcareers
#wewintogether
#cstores
#austria
#maskuptoflyout
#nazigermany
#republicanpandemic
#southernwrapsody
#matchymask
#hanes
#defundingthepolice
#pandemichomecare
#essentialtripsonly
#lhsyoubelonghere
#birdsofafeather
#shelbycounty
#visitindy
#our
#playstation4
#schoolclosure
#wearyomask
#fitnesscentersaresafe
#gymsaresafe
#pandemiccycling
#johnnybench
#impactwrestling
#maskforyou
#chucktodd
#bioethics
#cvd
#banderatx
#whitemalerage
#coronado
#trumpisanationalembarrassment
#askmayormendenhall
#day2
#ny19
#encinitas
#terryhuddleston
#subtlysouthern
#lockshockbarrel
#masks4ourlives
#lisanichols
#lesbrown
#keepyourgerms
#pissedoff
#jackcanfield
#2dollartuesdays
#covidtrump
#endoftheroad
#wearesouth
#impeachagain
#iwantmylifebacktoo
#trumpofthetropics
#filipino
#nikerunning
#maskupbr
#texasstatefair
#coping
#eatclean
#publicplaces
#publichousemedia
#market
#freeland
#maskupdupont
#sunnydays
#thisisnotajoke
#yourvotematters
#homemademasksbanned
#crushcovidri
#lakevillestrong
#freetibet
#technocracy
#bigtechcensorship
#stopthelockdown
#goodhealth
#ta
#pilottruckstop
#sffpit
#natso
#loves
#whymasksareimportant
#notfreeamerica
#redmond
#knowbetterdobetter
#administration
#actorsofinstagram
#forgoodnesssake
#lawschool
#holcomb
#wearyourmaskflorida
#skipcovidschools
#wallpaperwednesday
#whatif
#firetruck
#keepittoyourself
#milibraries
#comeonyall
#hillaryforprison
#sustainablebusiness
#environmentdesign
#alwayswithher
#elizabethwarren
#pinkhair
#nobra
#toobadsosad
#gowest
#twitterdoyourthing
#fuzzy
#barbercollege
#tyrannyofnonesense
#pbr
#austinfc
#podbean
#faerie
#notstayinghome
#nowords
#oklahomans
#phoneafriend
#barberswagg
#snapbackhats
#maskanddistance
#snapback
#breakfastclub
#beagoodparent
#museumlife
#healthitchicks
#b1g
#instamasks
#macpherson
#styling
#savingamericanlives
#trumpandhispossethinkwearestupid
#nyportugueseartists
#infectionrate
#swordsohana
#nypalcstrong
#lanews
#voteoutracism
#goswords
#trailheart
#g4eah1n1
#elsalvador
#saturdayshoutout
#olywa
#masstesting
#rentreliefnow
#presssecretary
#weareglm
#takeoffthemask
#onlyinmn
#revolutionary
#only
#ttu
#fortitude
#potterhead
#wavy
#wyresponsibly
#mmerring
#whyivax
#barbersdressfly
#financialactivist
#coronaquestion
#teamsf
#believenurses
#orangecountyca
#animememes
#youidiots
#carlreiner
#ripcarlreiner
#smb
#kaiser
#naturalproducts
#dontbeastatistic
#luchador
#sierranevada
#chargerpride
#motherday2020
#ghisainemaxwell
#mymom
#coveringchicago
#photoaday
#orangeburg
#nepotism
#jerz
#iamcannabis
#coveringillinois
#coronacare
#koreanfood
#thewhitehouse
#90dayfiancehappilyeverafter
#colorcorrection
#shieldsdown
#fiesta
#fuckyall
#maxxempireleather
#getempowered
#comeonamerica
#beerstagram
#tmz
#lovetoall
#southfl
#lifeovermoney
#thisisthenewnormal
#rvlife
#socialdistancingmasks
#trumpcovid19fails
#sourdough
#bendstrong
#limitgatherings
#facemaskwashable
#fabricfacemasks
#weareallhuman
#askgovinslee
#transport
#youarethechange
#peacefulprotesting
#besomeone
#vancouverisland
#justplainstupid
#bioterror
#nebraskanice
#capitolhillseattle
#highheelshoes
#byedon2020landslide
#longlegs
#imakethislookgood
#bigday
#mcdreamy
#barelegs
#taiwan_cdc
#liveonk2
#inbendoregon
#alamo
#lookingoutforothers
#lifeanddeath
#stuckonstupid
#dcart
#dontdrinkthekoolaid
#beingsilly
#maskupmd
#coolkids
#covcare
#urbanalove
#flashsale
#notbestupid
#facemaskgoals
#teddybearscavengergame
#1thing
#tryharder
#maskupybloc
#ybloc
#itsahoax
#essentialworkermasks
#presidentkaren
#elasticsearch
#amymcgrath2020
#crimsonproducts
#upthebears
#listen2nurses
#phillyboutique
#quarantinecovidpolitics
#stockton
#dailyfunko
#raptors
#dontbepartoftheproblem
#pxuconnected
#depere
#crossstitch
#onwednesdayswewearpinkmasks
#montclairnj
#funkophoto
#filthyanimals
#stillhome
#teamknudsen
#lvward1
#rescuecat
#stayhomestill
#weakness
#neversurrender
#loudoun
#trashthetraitor
#covid_19india
#fathersdaygifts
#millennialmagic
#keeppeoplesafe
#at
#miched
#indulgeinthebest
#funkofunatics
#liver
#mummy
#barbergame
#lady
#saturdayvibe
#okaybettattire
#okaybett
#saveourseasons
#funkophotography
#heretohelp
#smoothie
#funkopops
#beautahful
#traitortrashtrump
#maskupweber
#provemewrong
#growabrain
#mytribe
#bullied
#downtownasheville
#favoritepresident
#notjustyou
#maskedmen
#ayasm
#utestrong
#studentsafety
#giftcard
#ourchoice
#quarantine15
#prayforjustice
#crashbandicoot
#chasericeconcert
#theyhavenoplan
#donateplasmasavelives
#helpthehelpers
#skimask
#maybe
#rescuedogs
#scienceoverfiction
#beachmask
#swingers
#gastroenterology
#vodka
#listentothecdc
#marine
#somepeople
#alexboss
#alexboss_la
#halitosis
#prosperity
#votedem2020
#gadems
#prosper
#phdchat
#brows
#arthistory
#nycdoe
#cod
#socalnative
#shortdawgthanative
#lgbtqlivesmatter
#session
#myfunkostory
#rockhill
#funaticoftheweek
#hgtv
#atlantafalcons
#bookmassage
#bookonline
#justinbieber
#dontbeawimpmrcox
#howtosavealife
#ithaca
#massagetherapylife
#masterclass
#cleburnetx
#blackdisabledlivesmatter
#maskupuptown
#voodoonation
#thanative
#pipeline
#letsmakehistory
#callofdutymodernwarfare
#performanceart
#femalefilmmakers
#covid19ncancer
#2020fashion
#blueshieldofcalifornia
#blueshield
#thankyousomuch
#istandwithcostco
#nypalc
#solanocounty
#nocrowds
#dancemom
#madeinnewyork
#newtrend
#observesocialdistancing
#miz
#wearamaskks
#funkofashionfriday
#balmfizz
#showmomasks
#itsnotpoliticalitsscience
#whereiseveryone
#becreative
#extensions
#rothysinthewild
#targetrun
#cedricellsworth
#nolavieuxphotography
#sanjoseprotest
#nolaphotographer
#milwaukeeprotest
#louisvilleprotests
#esriuc
#esriuc2020
#asgcstrongertogether
#gin
#defistrong
#ordertogo
#mambamentality
#humankind
#blacqskirt
#organharvesting
#lacountybeaches
#specmagnc
#santabarbaracounty
#ninjalife
#lifestyleblogger
#uglybob
#pandemiacovid19
#itcanhappentoyou
#therollingstones
#farleft
#crookedmedia
#sneakers
#fieldwork
#creightonbluejays
#therightthingtodo
#buildingfutures
#louisianaphotographer
#overthenoseandmouth
#nolaphotoguild
#educator
#labor
#kdwfacemasks
#tinyhands
#facesofcoronavirus
#pulmonary
#dontfallforit
#pedowoodexposed
#printiseverywhere
#loneliness
#clearlybiotech
#clearlymask
#voteyourway
#lookmanomask
#maskforeveryone
#afterwork
#illustratorsoninstagram
#photoshopart
#jeffersonparish
#yanggangforcongress
#weatherchannel
#sciencedenier
#homeowner
#turnsignals
#curvysensecares
#pulpfiction
#poodlesofinstagram
#mrgusandfriends
#wifey
#bala
#wakanda
#videocontest
#sassy
#myblockisland
#gafirst
#guidelife
#covidbeach
#chubbyathlete
#dodgeball
#maskwithamessage
#roulette
#masksarenotpolitics
#takecareofothers
#5gkills
#ponyup
#coronavirusmexico
#southhaven
#youwilldie
#carmelcares
#nycnightlife
#avoidinteraction
#executive
#meatloaf
#phillyriots
#cutekids
#bepolite
#whatanovelidea
#deepeastoaklandmatters
#projectvisionhawaii
#hiehie
#dick
#governorcooper
#desantissucks
#murderhornet
#jewelrydesigner
#joytrain
#freedomordeath
#covidg10x
#alohatogether
#pubsreopening
#iamchoosinglove
#humanesociety
#whitelivesmatters
#trumpisanabonimation
#uci
#otteneps
#austrailia
#twitterart
#delriotx
#sarealtor
#riversiderealty
#momsofinstagram
#filmfestival
#maskbutmakeitfashion
#shippingnow
#projectn95
#bearup
#pru
#uwdayofaction
#mealsforheroes
#rebmaskdonation
#berkshirehathaway
#masksareterrorism
#philippines
#boybye
#videoproduction
#dontbefuckingstupid
#stopthetantrums
#staugustine
#brotherlylove
#downtownpittsburgh
#arrestsoros
#sleepyben
#wearingadamnmask
#masksaremanly
#avoidbigcrowds
#browneyes
#makeamericafearlessagain
#amyduncan
#maskupstpete
#cello
#designerjulissa
#danbury
#breathingproblems
#dcpride
#pelosivirus
#panicattacks
#kakenews
#gettingready
#sensory
#unmaskup
#maskedgirl
#thebeast
#boycottfox
#dontkidwithcovid
#strange
#essentialsonly
#hearts
#closure
#urgentnursealert
#beanie
#blackandgold
#momsoftwitter
#ppe4cc
#thelaffingglass
#ilovegaypalmsprings
#stayhomecuzicant
#turnnevadared
#adultmasks
#womeninscience
#coronvairus
#maskmania
#myfletcher
#produce
#noticias
#astrophysics
#nbc4ny
#isolating
#tucktanium
#twitterfriends
#centralphoenix
#hoochman
#merchantserviceinnovations
#va01
#pedohollywood
#lockdownpanicsyndrome
#re
#socialdistant
#maskorders
#realestatelife
#stopgates
#whatswrongwithamerica
#provoweddings
#kw
#gettogether
#flow
#fooddelivery
#chesterfield
#seniorseason
#truthexposed
#scvotes
#covidaintnojoke
#killgates
#ducklips
#onehundredpercentgoodhusband
#unagenda21
#triphop
#recallcuomo
#leoncounty
#lawson4congress
#singaporesigns
#authorslife
#arab
#maskvirtuesignaling
#realpatriotswearamask
#foxes
#sapiosexual
#dailydevotional
#riskdeath
#itswhatsinside
#wearabra
#hopefromhome
#pinup
#homeforsale
#quarantinecuts
#onpoli
#hydroxychloriquinedoesntwork
#boredatwork
#trumpdrug
#wearitwednesday
#trumpisjealousofobama
#wageslave
#fuelingthefrontline
#glassesgirl
#speedyrecovery
#huntingbeach
#warmvanillasugar
#bounty
#trumpfamily
#grinder
#ypsilanti
#catholicsagainsttrump
#maskstilljuly4th
#youcantsitwithus
#santabarbarastyle
#questiontime
#facemasktuesday
#bisexual
#workfromhomelife
#stowevermont
#eid2020
#perseverance
#azstrong
#covid19diary
#banemask
#coral
#barbourcountyhospital
#fedheads
#bargain
#fleamarket
#mycorona
#stopivankas
#immortanjoe
#venezolanosenelmundo
#nutley
#mymorning
#pearlandtx
#names
#conquercovid
#stoptraficking
#rickengler
#markesper
#pcb
#stayhealthystayhappy
#dca
#shoptoday
#cardinalcountry
#theyallknew
#masktard
#dataprivacy
#pichai
#funding
#allaboutthemoney
#bezos
#mcallentx
#armaudarbery
#bizname
#greatexample
#wearebettertogether
#southeasthouston
#workingfamilies
#disabledtwitter
#allroadsleadtoputin
#theunmaskamericaproject
#firstdayofschool
#linahidalgo
#easyaspie
#seniorcitizen
#minivacay
#rhod
#bumblebee
#24hours
#lutl
#sixfeetsaves
#kelseycares
#stayantisocial
#maskup4nevada
#duceysucks
#peoplearestupid
#sciencesaysmaskup
#covidaloca
#notinthistogether
#step
#3dmasks
#defendblacklives
#johnnywashere
#radar
#lipsync
#harvardhealth
#hsv
#livesoverpolitics
#amcfail
#andresguardado
#saintsriseup
#stowestrong
#picasso
#persevere
#juneteenthfaithwalkhpt
#loveisthekey
#stupidvirus
#chihuahuasofinstagram
#thevirus
#dontrisklives
#dewineisanintergalacticembarrassment
#pushup
#springishere
#togetherwethrive
#authority
#voteoutallrepublicans
#bikemonth2020
#saintlouis
#holojamz
#trustscientists
#carolinecroucher
#clarkecounty
#ridesolo
#healthofficials
#societal
#realdjs
#americaovertrump
#onemn
#quidprojoe
#slow
#birthdaycelebration
#funvacation
#bfmaskup
#dowhatyougottado
#ldfargolibrary
#novotebymail
#ztotv
#loftparrucchieriteam
#fashionkilla
#teamsurvival
#thrive
#everymaskhashtag
#boothbay
#nonbelievers
#alexa
#alignfac
#cancelcancelculture
#beingsafe
#nomandatoryvaccine
#mensmask
#maskuphc
#livesoredc
#madeincolorado
#pickupline
#superstarmichaellsilas
#henodussux
#huge
#youjustcantfixstupidorignorance
#prismacolor
#zbczone
#trumpbetrayedamerica
#lawandordernow
#policeofficer
#barbecue
#thisainttheflu
#motorsport
#goldenstatekiller
#giftshops
#shortfilm
#cosmetics
#dontinjectlysol
#myway
#resisthate
#redranger
#stopthepandemic
#bfg
#stopbeingracist
#wearyourmasktexas
#herbs
#blondehighlights
#dontletcovidwin
#communityhomes
#taocc
#leadershipdevelopment
#foot
#independentbeer
#protectivewear
#kindofblue
#milesdavis
#letemknow
#process
#masksrule
#conradracing
#69news
#upshow
#eatcba
#morningthoughts
#lynxpride
#playathome
#fashiongram
#erdoctor
#boknows
#playon
#yr
#beesofinstagram
#enunciation
#spit
#bornandraised
#trendsetters
#bowman
#zelinsky
#letsdoourpart
#wecareaboutyou
#humanbeing
#justicedepartment
#southshore
#itsnotadoll
#delay
#velvet
#blessup
#bleachercreatures
#cloroxwipes
#boldandbeautiful
#ncmaskmandate
#postpartumdepression
#mason
#dspsareessential
#damage
#keepohioalive
#durhamstrong
#heritagevalleyfmr
#maskupproudly
#longislandlife
#audubonpa
#deathbydonald
#upsidedown
#oscarwilde
#wreckless
#idiotgovernor
#showroom
#publife
#istillloveny
#goldenkeygifts
#sharethecare
#nclgba20
#eastriverpark
#cherrycapital
#serotesting
#deancain
#virtualreality
#govandrewcuomo
#10precent
#lifteveryvoiceandsing
#naswnyc
#except
#mambaout
#cenla
#wearamaskforfallsports
#masksaresmart
#butchvig
#stevemarker
#dukeerikson
#supersaturday
#maskupjaguars
#icteats
#ictdining
#paforward
#luzernecounty
#mattapan
#deaddream
#michiganstate
#feistyfriday
#instafood
#maskitorcaskit
#mub
#ucf
#buffalobills
#undercover
#cantstopmothernature
#metrodetroit
#spiders
#jam
#chicagoproud
#eatfresh
#uae
#needahaircut
#wi
#masksavelifes
#elementary
#charlottesville
#browardtyrants
#andyquidgley
#satanic
#downtownseattle
#zafem
#kindhearted
#stayathomemiami
#bongo
#whatisitgoingtotake
#scummybears
#sanctuary
#undercovid
#homeworkouts
#nolove
#wearamaskoutside
#wearamasknexttime
#closingday
#forthehealthofit
#axiospm
#maskingupnotgivingup
#pledgetodistance
#sensoryoverload
#arizonagovernor
#kissme
#goodfriend
#grandpremiere
#schwenksvillepa
#wisconsinpandemicvoting
#reiffton
#moronswithoutmasks
#stlouiscounty
#injurylaw
#cmc
#hepus
#masks4georgia
#createathome
#staysafeandwell
#espa
#shortstory
#shamwow
#interdependent
#familypicture
#joggingwhileblack
#mascformask
#jvalentinefamily
#rfwpa
#socialdistanceparty
#journey
#reifftonpa
#sheetz
#makeportraits
#ponyplay
#sunsoutbunsout
#itsaveslives
#ccw
#helpmehelpyou
#foryoupage
#musicstudio
#communityhealthcenter
#pipes
#oxvegas
#nomaskmike
#thebeardedway
#indiepop
#maskdiscrimination
#thegreatcoronavirusfraudof2020
#fireworksnyc
#spreadingthevirus
#stillinfirstwave
#cardinalnation
#healthreasons
#truepatriotswearmasks
#sanitywalk
#feds
#blingmask
#ttc
#ditheringbill
#welcometoearth
#honduras
#dankmeme
#moval
#blackmeninmedicine
#wednesdayaddams
#cnmjobs
#nmjobs
#ninjamask
#shemegh
#goosebumps
#sixfeetapartorsixfeetdown
#punktrump
#ethical
#sointelligent
#justbybeingalive
#dollars
#runforrestrun
#blackcommunity
#discorddown
#peoplemattermorethanstatues
#fourthofjuly2o2o
#magasnowflakes
#lipreaders
#readthelabel
#fukcovid19
#pua
#extendpua
#scienceisntppartisan
#poetry_planet
#noplanetb
#onlyoneearth
#yougotit
#stopbigmoney
#stopdeforestation
#sassenachspirits
#stopfossilfuelemissions
#apps
#gotime
#firstamendmentrights
#svengoolie
#downtownbrooklyn
#nda
#adobe
#gillespie
#keeponwi
#bethetortoise
#6ftaway
#upshur
#kerr
#skillednursing
#protectyourelders
#gregg
#panola
#hills
#africanfabric
#fouthofjuly
#thatrichauntie
#protectlovedones
#ohiomasks
#retrograde
#happynursesday
#teampeteforjoe
#watchhamilton
#alcoholhasfallen
#sanrafael
#techgeektraveler
#washbeforeyoueat
#1stresponders
#masksonmasksonmasks
#4th
#coronasverige
#bodypositive
#climatechangeawareness
#oddities
#keeppushing
#manupkemp
#bama
#conronavirus
#hyprocrisy
#booklove
#rockinthemask
#believeallwomen
#pork
#magarollercoaster
#eastereggs
#blackpyramid
#postforpencils
#gadph
#danpatrickdeathcult
#consistencyequalsresults
#chinawillpay
#myhero
#ialegis
#casscounty
#dump
#staytough
#maskforwomen
#sunnifitness
#sewfun
#prometheus
#newyorknewyork
#boys
#thebigapple
#cityofhouston
#changegonnacome
#teamthierry
#recordingstudio
#ak
#travelling
#eastarlingtonma
#porsche
#picturebooks
#lockdownhustle
#fasemask
#bixby
#actnow
#upsersarethere
#urology
#triplets
#guiedlinesarenotlaws
#springnyc
#twincitiesgeek
#showusthescience
#biologicalweapons
#icubedwaiver
#sunnibunz
#nowstreaming
#sunnibunni
#sunni
#hajj2020
#longislandbusiness
#levels
#collegebasketball
#outdoorworkout
#maskup4thofjuly
#torranceca
#redhairdon
#activismisnotterrorism
#cockblockcorona
#greenwichvillagenyc
#3kperday
#25th45
#kits
#labrats
#survivalist2020
#moneytalks
#citymandate
#oldnormal
#wasteful
#endthefearwinthegame
#evening
#douchebag
#mademan
#thehague
#novaxx
#takeabreak
#laughalittle
#boostyourimmunesystem
#protectourfamilies
#neighborhoodwalk
#beproductive
#putamaskwhereyourmouthis
#thewickedcottage
#filmphotography
#youractionsaveslives
#beasheep
#thankfultuesday
#trumpspuppet
#stressmanagement
#dipshit
#dirty
#growthmindset
#savethesportsfan
#shower
#momofboys
#case
#marriedatfirstsight
#republikkkans
#republickkklan
#allrepublicansareterrorists
#optsouth
#nopressure
#hifromsd
#artistoninstagram
#upperwestside
#cards
#boutiquestyle
#recalldewine
#purdonnation
#coronaupdatesindia
#bepatrioticwearamask
#spiritual
#surgeonlife
#gettinggod
#northeast
#usacovid19
#bigtruth
#clevelandbrowns
#votebidenforpresident2020
#allovershirts
#opt
#prideandexcellence
#thisiswhy
#wtfiswrongwithyou
#overthisshit
#reunited
#michaels
#ff7r
#foodlion
#goyotes
#gnc
#rearview
#missingyou
#maskonjackson
#palmsunday2020
#april
#familyproject
#princeton48
#endcovidsanctions
#cw39
#ochsnerperformancetraining
#playingitsafe
#canadians
#pandating
#ohwell
#nycc
#chdbaby
#newprofiepic
#trackandtrace
#furrygamer
#fursuiter
#brazosvalley
#bryantx
#furryandproud
#masktexas
#coivd
#furrypride
#askformary
#tx12
#shouldhavewornamask
#writerlife
#facemasksforkids
#readyvb
#masksonca
#zoommeetings
#virtualevents
#memewar
#rehabilitation
#socialdisatance
#lakids
#samepeople
#dysautonomia
#bocogear
#prhglobalwalk
#getabrain
#teamprh
#idothis
#ethiopia
#eventplanning
#realitywins
#harmreductionmeasure
#stayhomeandsavealife
#trumptanic
#katiemiller
#proudtobe
#csurams
#givethegiftoflife
#kidsgym
#activekids
#ectoforce
#masksforyall
#experiment
#foffgretchen
#zitomeronmadison
#latinobarbers
#scienceanddata
#crookedhillary
#unsocialdistancing
#emory
#sirmerlinfuzzybutt
#carers
#bottlefedkittenallgrownup
#mckinney
#hoosier
#worldbeeday
#pandemiacoronavirus
#covid_19usa
#allowed
#giftshop
#tennesseepledge
#dawgstrong
#mhsaa
#ebayfinds
#wherewasthepanic
#forcedvaccine
#abbottoutbreak
#maskforamerica
#southerncharm
#georgiafootball
#wearamasktosavetherepublic
#bonnieandclyde
#saudiarabia
#wwwblogs
#calligraphy
#southern
#southernaccent
#cashback
#teampixel
#impeachwalz
#defundbigmask
#masksareforhalloween
#andthankyou
#offers
#koreanfriedchicken
#coupons
#7eleven
#yeolekitchenwitch
#feverscan
#sofocares
#fordplant
#nointegrity
#neilcavuto
#fridaykiss
#resistmasks
#newlenox
#instantinfinity
#traditions
#faketrump
#abnnation
#assholesofamerica
#ghetto
#wilco
#dwight
#walkwithwisdom
#cutedog
#npmasks
#sodak
#maskyourmush
#gigeconomy
#southstrong
#bay
#blackleadersmatter
#overthenext30days
#slowandsteady
#tplcommunity
#vapingsaveslives
#familystrong
#nocap
#microbes
#daryldixon
#llc
#niceday
#exclusivetechnique
#handpainted
#rulesfortheebutnotforme
#americanzooday
#trumpgenocide2020
#stopyourwhining
#insistonfacts
#everydayishalloween
#peaceandblessings
#pigroast
#nogatherings
#denverisnotco
#1010wins
#refreshing
#batwoman
#shomrim
#musicblog
#cyclinglife
#almostfriday
#dictionary
#thisisnotpolitical
#3m8210n95
#nomaskstayhome
#kenraprofessional
#fortpoint
#quarantinemask
#140kdeadamericans
#toriesenemyofthepeople
#trumpisaunfitpresident
#americaisweakerwithtrump
#mcdonald
#deborahbaber
#other
#4thamendment
#woofwednesday
#readysetgo
#leaderswearmasks
#maskofffuture
#trumpdoesntcareifyoudie
#openflorida
#leonardodavinci
#makemercyreal
#mybmore
#pokadots
#nightclub
#covis19
#coveryoureyes
#disparities
#pics
#voteathome
#ljsteph1
#travelinstyle
#nabntv
#respiratorsnow
#customclothing
#woofwoofwednesday
#125thousanddead
#flynnisguilty
#moreparks4all
#coutureunicorn
#beentheredonethat
#washingmyhands
#seetheworld
#whidbeyisland
#dyingtomeetgov
#dcflag
#airhugs
#letters
#itshighlycontagious
#adayinthelifeofadj
#neurotwitter
#firstladies
#johnlennon
#brittany
#welsh
#beachbody
#hilife
#telluride
#azheat
#chinamustexplain
#emergencyroomkaren
#buildequity
#corporateresponsibility
#cancerseason
#lifeline
#newprofilepic2020
#bestfacemask
#maskorbust
#saveamericanliveswearamask
#northeasttennessee
#johnsoncitytn
#shehulk
#covid19matrix
#oott
#eatercoosbay
#masshole
#becausemiami
#letscruzagain
#gag
#dangle
#stayinline
#kuow
#coronasteria
#day120
#horrible
#gownsinusa
#airlinenews
#oldpeople
#etsymask
#usmade
#hairtie
#thebus
#seattleautonomouszone
#harborview
#presidentcockwomble
#loveall
#clotheswerethedays
#keepnebraskaflat
#southjersey
#gloucestercounty
#cwtd
#lookforthehelpers
#craftivist
#meatpacking
#imsmiling
#straightouttaquarantine
#whatiamlearninginquarantine
#surgicalgowns
#covid10
#keepadistance
#partyresponsibly
#supplychainsecurity
#scrm
#plandemichoax
#protectallworkersonthefrontlines
#woopigsooie
#answerthecall
#vabeer
#octogether
#hoagpartnership
#cacv19
#auntlife
#smallbusinessisessential
#hamburglar
#twitteredit
#peoplearentwearingmasks
#itsnotsafeouthere
#beastarfishsaver
#maskedtogether
#shutitalldown
#ventilatorst
#celebratesafe
#covidncancer
#buckhead
#protector
#safespace
#ventsnow
#trumpdeathtoll129k
#tsu
#liberatethewhitehouse
#reducereuserecycle
#moneyheist
#stpetersburg
#covidetiquette
#stanberryrealtors
#welcometomyworld
#hopeaf
#ridebikes
#trumpviruscoverupcostlives
#lafashion
#masksshowsocialconscience
#dontbeaprick
#dontcough
#republicansformasks
#monkeynuts
#doyou
#cantcurestupid
#recession2020
#librarians
#votebluetosaveourdemocracy
#symbolism
#fullmenu
#thisislosangeles
#sewistsofinstagram
#wisco
#veejayfloresca
#shadowhills
#mers
#letstakecareofoneanother
#ritasandfajitas
#fakesocialdistancingfacts
#rtclient
#getaspinedewine
#covin
#propoganda
#jessicaeye
#truecrimepodcat
#morningmediaupdate
#morontrump
#robinwilliams
#script
#masksarethenewestaccessory
#ohioeastern
#bowtie
#openthestates
#weirdo
#changewhatyoucan
#nickofcomedy
#lilkeke
#coronataskforce
#panerabreadkaren
#reverse
#changeleader
#fiveguys
#olderadults
#aecanallbeheroes
#gregabbottresign
#figureskating
#thehealthyamerican
#ronachronicles
#mash
#growyourownfood
#nosenine
#incompetenttrump
#gradybabyco
#gradybaby
#anesthesiologists
#chicagowhitesox
#mizzoumade
#unitenotdivide
#nomask4me
#saynotothemask
#walmartmasks
#matching
#over
#tshirtsdesign
#raleighprotest
#allinittogether
#yeengotthese
#accountable
#dollartreeken
#workouts
#themillromeny
#measuringtapekaren
#owner
#addiction
#rightsideofhistory
#stcloud
#arrestcuomo
#mic
#notthenewnormal
#polish
#livesafe
#thisis51
#blackaf
#30daysofmovement
#sweatyselfie
#db365
#functionalfitness
#dispatch
#taskforcebriefing
#bettyboop
#stayhomekc
#savethefootballseason
#arizonaway
#hobesound
#truecolors
#peacetrain
#winnwin
#blmseattle
#tyedye
#cheetah
#dontsmoke
#takeyourvitamins
#socialwork
#saverestaurants
#shithole
#southdakotamines
#indiantown
#hardrockerstrong
#banana
#stayhomesc
#bgcmc
#denverhiphop
#aprilshowers
#portsalerno
#clawdown
#palmcity
#fifthavenuelibrary
#ohsaa
#healtheducation
#dadhats
#gotmytoesdidatlast
#makeitcolourful
#tmi
#mallytrayfordowel
#adjustablefacemask
#ginqkboost
#radiatepositivity
#marchformasks
#governorinslee
#beless
#northhollywoodpolice
#redlips
#redwolves
#howtowearmask
#openingupamericaagain
#mindsetiseverything
#greenbriercounty
#apolitical
#banks
#stepupmaskupia
#rutherfordresponsible
#acupuncturist
#obitsandnumbersnotaddingup
#harriettubman
#tetraplegic
#newworldordervirus
#democratichoax
#skyrim
#disappear
#adoption
#actright
#daremightythings
#irhondak
#pallicovid
#teameffort
#itscoolnow
#crip
#mitsloan
#tenetmovie
#cutthecrap
#covide19
#protectyouprotectme
#hangloose
#keepaustinsafe
#tommyigoegrooveconspiracy
#iwearamaskforallofus
#actualplay
#cornteen
#keepteacherssafe
#bahamas
#lovepgh
#springbreak2020
#nohughesvote
#wordstoliveby
#trumpdoes
#voterepublican
#clearmasks
#mondaymotivations
#actualsafety
#rectalthermometer
#privateproperty
#recalladler
#newgoals
#communistvirus
#bat
#helpthemasseslearn
#freeyourmind
#oxygenlevel
#ihearttally
#goyafoods
#russianbounties
#seminoles
#tommyigoe
#staythefuckaway
#wewantbiden
#ymcawaxahachie
#drumming
#antifas
#drummers
#brandyourmask
#katespade
#tribe
#westreadingpa
#behumanbekind
#westreading
#vermonters
#socialemotionallearning
#vted
#hybridlearning
#womeninleadership
#luxurylifestyle
#openthestate
#cuteclothes
#benwimbushscord
#georgekirby
#maskoffpanel
#upsstore
#anthonyloren
#juvederm
#strongertogther
#hydrafacial
#stayhomearizona
#mit
#virusdontcare
#hypocrisymuch
#thunderdome
#overcome
#hidalgo
#pdxprotests
#melaninqueen
#creator
#itsairborne
#photomasks
#dresscode
#braoff
#takeflight
#mucho
#stayathomewhensick
#doctorsformasks
#libya
#classaction
#soundon
#coversong
#orderdelivery
#2k20
#covid19ms
#reclaimingmytime
#blackwomenatwork
#mediasucks
#havasu
#nashvillebikes
#silliness
#published
#covidhoes
#followus
#eatprayhope
#heroeswearmasksnotcapes
#shopmucho
#fetch
#onlineincome
#wereinhell
#womensapparel
#enjoyyourbluepill
#customshirts
#riotgear
#hazmatsuits
#travelduringcovid
#flydelta
#covid19app
#toonart
#wabeer
#humpdaaaaaayyyy
#posers
#download
#weightlossjourney
#honblue
#tester
#coscared
#placeboeffect
#liveinfear
#ohand
#dontreopen
#2ndamendmentrights
#launchamerica
#little
#kendricklamar
#phineasandferb
#bereal
#aura
#spreadingcovid
#queerartist
#picu
#shadowban
#moxiegirlsfightback
#essentialbusinessonly
#onwednesdaywewearpink
#grandcanyon
#sixers
#ep
#vaccineskill
#tmacogmembers
#level3
#level3mask
#astm
#opendaily11to9
#kp
#endcovidhysteria
#ispy
#sweatlocalcbus
#conspiracynomore
#impeachinslee
#maskuptoendcovid
#washyourdanghands
#devinnunesisanidiot
#oligarchy
#thankyounhs
#conversation
#stillfirstwave
#like4like
#icunurse
#saguaro
#lasvegasstrong
#catastrophe
#ignoramus
#racismpandemic
#thesepeoplearestupid
#sylvesterstallone
#helponeanother
#oneway
#necessarytrouble
#stayhomesd
#cooper
#givecardsubway
#donaldout
#weloveourpatrons
#womensclothes
#ladiesfrightpodcast
#coronageddon
#panicindc
#kissarmy
#hearingimpared
#granitestrong
#txsen
#curvygirl
#getested
#givecard
#yungcory
#wearingamaskispatriotic
#1and1way
#kindnessiseverything
#62capthelabel
#wpb
#mandatesocialdistancing
#arizonan
#subwaysurfers
#donotreopenschools
#bigpicture
#antmanandthewasp
#mockingbirdmedia
#allplatforms
#eldoradohills
#govabbottresign
#ditchthemask
#dividedstatesofamerica
#thisisnotover
#kitties
#makemaskfashionable
#fuckthis
#dothework
#concern
#formeandforyou
#gofigure
#quotestoliveby
#strangerthings
#wolfman
#wabiz
#hairup
#rapidspride
#maskupmiamibeach
#slap
#patientzero
#eyesup
#linmanuelmiranda
#behcets
#newdailycases
#aprilvibes
#futurehendrix
#partnerintervaltraining
#legacyfit
#urbanart
#djsbelike
#crazyblends
#evangelical
#remixes
#instadj
#justus
#texasmaskup
#yarn
#fishers
#antimaskerssign
#hangout
#nonewworldorder
#supportblackownedbusinesses
#donothingrepublicans
#reparations
#junkscience
#113cottonlawn
#printedoncottonlawn
#designyourfacemask
#deathtotraitors
#trumphumper
#freedomfighter
#paper
#atla
#wematter
#nohazardpay
#wearyourmaskaz
#expert
#panchosarmy
#oregonsummer
#duceyliesazdies
#stephenjackson
#leatherjacket
#comfortablynumb
#psychiatry
#covidcantstopcompassion
#madeinarizona
#imspecial
#correct
#putinbay
#organdonation
#manchesterstreetart
#plant
#summertimevibes
#summer2019
#brunette
#firefaucci
#siamesecat
#pens
#wearetherevolution
#shutdownbars
#rollback
#russianoperative
#magically
#maskupangleton
#feastday
#discgolf
#wearamaskfromnowonandforever
#spacecoast
#donotbeamaskhole
#mitchmctraitor
#unitedwestand2020
#tourist
#duceyhasnoplan
#lakecharles
#bixbyknolls
#sociallydistanthappyhour
#duceydoesntcareifyoudie
#mayorgallego
#medicareforall2020
#racisticecreamman
#lockdownlunacy
#yourstupidisshowing
#pokebowls
#masksarepatrioticaf
#masksarentpoliticalstatements
#stopcovid19yuma
#endqualifiedimmunity
#maskupducey
#nomaskshere
#jhope
#itsallgoodep
#instahomo
#90dayfiancetheotherway
#maskupforsports
#koin6news
#day136
#failuretolead
#volunteerstate
#disneybound
#madeinla
#fitspo
#bradybunch
#webseries
#beontherightsideofhistory
#maskupsomerton
#maramcs
#detox
#emily4mo
#socialdistancedancing
#iamantifa
#nfldraft
#ld28
#dealsandsteals
#thriftshop
#bubbles
#bmore
#nocovid19here
#beeart
#phxpd
#stayayhome
#schoolsoutforsummer
#workingclass
#uspostalservice
#threatened
#alwayscarrytwo
#streets
#batty
#nwa
#futureisbright
#boogaloobois
#democratsunite
#daughters
#betsydevosisawful
#johnbolton
#literally
#quarantineandsew
#maskupsydney
#latinastrong
#mitigationworks
#ripamerica
#hotweather
#palestine
#autistic
#manchesterbees
#itdidnthavetobethisway
#tngop
#grandmadeath
#texasreopening
#masksrock
#liable
#ksappealsandgrievances
#ordered
#ksmedicaid
#dermatologist
#2fucksabout
#evenalabama
#ledbyexample
#supportlocaljournalism
#recallgovwhitmer
#lockusdown
#coronacooking
#fakestory
#nottrue
#31july2020
#indiecomics
#workingtogethertomakeadifference
#vmservice
#bethechangeyouwanttoseeintheworld
#pleasestop
#holdthemaccountable
#istandwithmayorbottoms
#cleanmask
#build
#iwillwearamaskbecause
#bigwretch
#lostlogic
#politicizing
#shouldertoshhoulder
#perservere
#oceanconservation
#weddingdj
#cavecreek
#trumppence
#tweetof2020
#openhousesunday
#makeupyourmind
#hasbro
#qnuts
#pardeeon
#wearamasksc
#worldnewstonight
#scarecrow
#dontworry
#decontaminate
#dairyfree
#rave
#doctorsofinstagram
#theeditionbrand
#theeditionboutique
#koifish
#durex
#babygirlnf
#everylifematters
#trumpkillschildren
#trumpkillstroops
#saluteanddrive
#staythefuckback
#doctorsandnurses
#saveourschools
#smiletwitter
#drunk
#comicoftheday
#removekemp
#witchesofinstagram
#promotionalmerchandise
#duceykills
#shutdownschools
#magatrash
#write
#greenlantern
#realchange
#seattlewa
#gopdemocide
#vaccinescauseadults
#notfakenowisit
#doitnow
#myfreedom
#cheyenne
#weneedsports
#realpeoplewearmasks
#runday
#boycottharristeeter
#barrgate
#formerrepublicanbecauseoftrump
#generationx
#dementiadonnie
#forthem
#frenchonionpod
#noforcedvaccines
#availablenow
#open18thstreet
#barz
#lovetheelderly
#othersfirst
#silverlake
#artinthetimeofcovid
#cowgirlsfortrump
#thelionking
#facecondoms
#breatheeasy
#teenager
#reopeningfailed
#deathvalley
#lafoodbank
#dive
#trade
#thisislifenow
#idph
#whitepowertrump
#rideabike
#nomandatorytesting
#condomssavelives
#testandtraceschools
#florons
#mrpotatohead
#dontbeacovididiot
#sacredheart
#touringexpo
#countrygirl
#womanboss
#freemassachusetts
#stayhomstaysafe
#antisocial
#theeconomy
#fayettevilleiotas
#markhamill
#greyhairdontcare
#staysafestayhomesavelives
#quarantinfashion
#brush
#nopeace
#publixisstillbetter
#evangelism
#nomorerestrictions
#ipt1963
#exvangelical
#stabthingsintoexisitence
#noshirtnoservice
#wewearthemask
#realpresidentswearmasks
#imagine
#dashcam
#hooah
#dragonballz
#edition
#artistsoftwitter
#downtowndisney
#chambersburg
#whoworeitbettet
#fugees
#drph
#maskupmaine
#maskmeup
#underthesea
#arting
#stayhomekaren
#blindfolded
#ukrainian
#newwavemusic
#142kdead
#floridacovid19epicenter
#siamdiva
#gkg
#doggy
#notgoingthere
#clear
#serum
#trumpknowsandstilldoesnothing
#sciencenotfiction
#annponline
#bohostyle
#itsmeannp
#helpme
#americaisbroken
#americansoldierslivesmatter
#hmse
#anotherone
#blackheads
#linelessart
#lineless
#annp
#nomaskshootonsight
#defundmpd
#tombstone
#vineyardhaven
#lovewawa
#greatlakesstate
#popup
#unsafehabits
#covidclassics
#mascararequerida
#tudaloo
#summerday
#wawafail
#pinkandgreen
#doyourpartco
#delhi
#scottsdaleaz
#nyy
#gymjordanresign
#posters
#quityourbitchin
#susangarrenart
#artsy
#ifitsavesevenonelife
#fatkid
#rhino
#maskskilllives
#dontwearadamnmask
#lyricism
#savetheseason
#floridaidiots
#postal
#mnproud
#lifeyousave
#cmg
#best
#postalservice
#sideways
#safeisforsissys
#advertisingagency
#overwhelmed
#becolorful
#rulesarerules
#urinatingkaren
#masksareaniqtest
#julysbigsurprise
#abbottkillsus
#kidsathome
#manlymask
#makesense
#shameoncoldstone
#angrydoctor
#boycottcoldstone
#pinupgirl
#killingpeople
#removethemask
#swarms
#lovemyneworleans
#azar
#besafekc
#austinstjohn
#sonsofanarchy
#nutjob
#helppeople
#nobodylikesryu
#nobodyknowstheday
#snakes
#vietnamese
#lionking
#thedudeabides
#riskit
#covidhoaxers
#selfcheck
#2nda
#maddog
#bellingham
#mold
#trumpslump
#removefederales
#maskupnebraska
#fallcabal
#primark
#proud2bmps
#killinggrandma
#maskchain
#tipyourservers
#elpasotexas
#sugarhill
#maskupic
#bluenomatterwho
#150k
#gopincompetence
#almnc
#votephilout2021
#guadalupe
#maskoffamerica
#dallasshopping
#standupmi
#getcountednyc
#verticaldistancing
#masksareunhealthy
#wearethemanifestation
#paranoid
#badreligion
#lofihiphop
#rorschach
#ratlicker
#nycstreetstyle
#friendshipday2020
#circuscamp
#curbthespread
#trees
#graffhunter
#kidscamp
#relationship
#stopdisinformation
#forgodssake
#trumphasnocredibilty
#cnnisfakenews
#govotetn
#gish
#masktogetheramerica
#bathroomselfie
#todayslook
#fraudyouphonyyou
#grouphomes
#2020predictions
#everett
#ronafree
#middlefinger
#chazzdixonmusic
#umpire
#atheists
#pahouse
#covidnotahoax
#asymptomatictransmission
#classicphysique
#valorant
#blingbling
#quarantinestrings
#clubviolin
#gowithmischo
#kingofquarantinestrings
#flatearthers
#olsonmask
#itsnotaboutavirus
#cheerup
#floorislava
#voteoutclayjenkins
#entertainers
#fuckyourmasks
#trumpeconomy
#gimmeabreak
#shuckyducky
#weakminded
#duress
#mandateitsc
#mountainview
#reopencolorado
#gocoogs
#naturelover
#maskonfl
#triplelayer
#realnumbersdontlie
#dicatortrump
#masksmakeyousick
#trumpnotfitforoffice
#nationalcheesecakeday
#fucknazis
#dontbeaclown
#if
#closefcps
#artbybryanhorn
#dawgs
#kinkymasks
#switchboardoperator
#realitytv
#wtfamerica
#doodles
#fanartfriday
#townbiz
#politihack
#antifathugs
#vogmask
#didi
#philliesopeningday
#umn
#westchesteroh
#wearthemaskoveryournose2idiot
#gohmertsuperspreader
#metsvsredsocks
#freshbreath
#diningout
#1918influenzapandemic
#plaguefashion
#sith
#lenoxhillhospital
#ronawear
#maskupmadco
#maskupcolumbus
#starwarsmemes
#itmatters
#suppprtyourownpeople
#officespace
#getfit
#louiegohmer
#scitwitter
#dayones
#glitch
#dontkillme
#stltreasurer
#mamalindacares
#facemaskssuck
#puppiesofinstagram
#wearamaskright
#cocoabeach
#usetheforce
#theforce
#respiratorydroplets
#foxpropaganda
#takeitoffcompletely
#aesthetics
#notaroundyourneck
#bestcustomer
#cuteandsafeaccessories
#blacksewist
#blackfashiondesigner
#chelledonald
#gopstupidity
#artlife
#commoncold
#optrump
#sociadistance
#teamofsixmillion
#bidenisapredator
#bethelight
#prototype
#thatwaseasy
#hbcugrad
#catfacemask
#nmsuhrtm
#handpaintedmask
#essentialjob
#mykidisntgoingtoschool
#shesews
#veteranowned
#keepkingdommoving
#pdxprotest
#robertsnaza
#punny
#nomasksontherioters
#leatherwork
#wearamasksa
#tombrady
#deathbypanic
#masksaredumb
#nomnomnom
#friendstvshow
#quaranmemes
#ibiza
#deezer
#elcapitan
#takecareofyou
#bringyourownmask
#cleanenergy
#lifechanging
#mcdrastyckmeaxurez
#lovewhatido
#arrow
#iuday
#quarantinesewing
#trumplied133kamericansdied
#newsclapper
#panama
#donotdeservethisshit
#everyvotecounts
#mcdm718
#theonering
#mcdmhiphop
#safeandhealthy
#billpullman
#yougottocoordinate
#riseandgrindsquad
#wearyoureffingmask
#maskmandateswork
#coachtonythetiger
#metalup
#sepsis
#thankthefrontline
#govenor
#eos
#stayhealth
#lvmpd
#issue
#hawaiiisclosed
#instaday
#instagramers
#dothesimplestthing
#beempathic
#stopwearingmask
#newwayoflife
#yeg
#maskcolorado
#dracton
#stayfresh
#serveyourneighbor
#lpcyoubelonghere
#flip
#outbreaks
#bloggers
#foul
#thereefbar
#maskshamers
#rainiertitle
#commie
#solidgold
#rewind
#theshaderoom
#oof
#thinkgloballyactlocally
#pcgaming
#brycequinlan
#houseofearthandblood
#crescentcity
#cchoeab
#shewasright
#artbysmashley
#openbusiness
#sixfeetawayplease
#packthemin
#clawsup
#originalsong
#maskupbecause
#wilmawooten
#ubhornsup
#yourmove
#hawks
#staylit
#oralewepaaa
#lightrail
#maskdistribution
#miamimarlins
#thepeoplestation
#prevenircovid19
#teamup
#mefirst
#zachsmath
#placerville
#nofaceshields
#expochat
#hcqdoesntwork
#dontgetsick
#magamindset
#fox29goodday
#saveourrestaurants
#doodleart
#redvinyl
#dogswithmasks
#pandemicthoughts
#whatisgoingon
#greedymuch
#safeandstylish
#hcqworksfauciknewin2005
#mfm
#wearanfingmask
#purehazelleaccessories
#pridemask
#magaleavetwitter
#fashionablefacemask
#xrelite
#firewilma
#firewilmawooten
#barrtestimony
#whisky
#gaymer
#trashthemask
#rogerstonepardon
#a11y
#fountain
#cleanyourhands
#lightninggroup
#wire
#covidmasksforsale
#caronav
#shepardfairey
#donttakeachance
#runhappy
#controlvirus
#votegop
#targetstyle
#billmitchell
#poof
#endthedisparity
#openbackup
#winnebagocounty
#hermancaindeath
#trumpliedhermandied
#disabilityjustice
#hydroxycholoroquineworks
#tweeties
#queenreese
#coronabride
#stayinandtellafriend
#olderandstronger
#nadlerportlandmyth
#healthb4wealth
#politicalthuggery
#thewho
#capemay
#dinetah
#mcv
#tvforcats
#hk
#maskthef
#frontlinersph
#hush
#answer
#themotherofblackhollywood
#nomasknoride
#takeittothehouse
#medlibs
#missingflowersmmip
#onevcu
#rapidtest
#fighttogether
#30days
#imup
#dancers
#religiousright
#sacrilegesunday
#deportthemall
#medialiteracy
#herdammunity
#truckstops
#coviddynamics
#macho
#whitecone
#iconicbaldhead
#mediapersonality
#televisionpersonality
#redcarpet
#customprinting
#redcarpethost
#entertainmentcorrespondent
#tanishalavernegrant
#zitomernyc
#compton
#protectfromvirus
#indiewrestling
#beencouraged
#sportsbetting
#colinkaepernick
#dezbahskidsnelders
#novotefordewine
#nypdthugs
#domandgerry
#annearundelcounty
#itsalmosttheweekend
#masktip
#onthefrontline
#poppies
#shineinwhite
#striveforgreatness
#shirtdress
#thecdciscorrupt
#essentialworkforce
#chrisstokes
#itsnotalwaysaboutyou
#supportchicagoarts
#day129
#ckd
#1donlineconcertstayhome
#barre
#popupclass
#robin
#sanosyunidos
#capedcrusader
#kcstreetcar
#stayingin
#coronawho
#maskpropaganda
#endcovid19now
#blackwallstreet
#maskerkomedo
#maskerwajahmurah
#letsgocubs
#sportsareback
#giftsforhim
#warhawknation
#chooseaum
#montgomeryalabama
#saveface
#streetapprovedentertainment
#insidevoice
#realhumans
#customgifts
#sickofthisshit
#masksaremacho
#readyreserverenew
#maxoff
#piedmontpark
#futurevoice
#yourfault
#adultmask
#pilot
#openmichigan
#killeroftheelderly
#esl
#wearamasksaveajob
#nomorefear
#lakeside
#turnoffthetv
#kakistocracy
#aringtonma
#chucknorris
#trumpistan
#keepitlocalok
#lightfoot4prison
#freedomplanet
#ibelievethescience
#expat
#feedthepeople
#stopbeingadick
#inkyart
#wacom
#cintiq
#keithloftis
#oorah
#cometneowise
#federalagents
#freethetitties
#madmeatart
#bbnaijalockdown2020
#greensburg
#lasvegasartists
#rollout
#adulthumor
#roommates
#dirtydolls
#endhunger
#dimwitdonald
#resignbarr
#knowtherisks
#mnwearamask
#desihiphop
#thecourt
#northamerica
#poplin
#weshallovercomecorona
#momsmask
#voteforleasership
#dumberthanrocks
#reopenva
#sox
#baristalife
#heal
#slowthespreadtexas
#pantsoff
#ditto
#wearamaskoc
#producers
#junegumbelhats
#cozy
#icp
#1hotdogminimum
#after
#glitchart
#nomascuarentena
#peasants
#autismmom
#aac
#lockdownbs
#encourage
#webinar
#burlingtonvt
#juglife
#weoutside
#failures
#wah
#shiekh
#philosophy
#dicator
#rochester
#muscles
#dissertation
#kanyeneedshelp
#rickscott
#morecowbell
#hempmask
#tweetorial
#xmencomics
#intent
#aboutdamntime
#beavercreek
#visiting
#adultwork
#mlbisback
#sanford
#keepawayfromme
#nationalvanillaicecreamday
#developmentaldisabilities
#truther
#shareyourstory
#damnairfresh
#ggg
#protectseniors
#wedonate
#signsyoureacovidiot
#auditdewine
#chooselovesavelives
#ouija
#forrealthough
#sfx
#rocklin
#unify
#laughingstock
#masksmandatory
#jewels
#benotafraid
#yesshecan
#barbarawalters
#explorerpage
#zionchurch
#chamber
#miraclelarry
#edclasvegas
#findthejoy
#foxkills
#wearadamnmaskfloridians
#universalstudios
#personaltraining
#tapin
#nycquarantine
#proximity
#whoyagonnacall
#goldendoodles
#whoknows
#meek
#worldpeace
#freestylefriday
#hispanictwitter
#csi
#windians
#takedown
#maskupsac
#aloharedneck
#pixel4xl
#nodata
#azrealtor
#coronameme
#cityofatlanta
#masketiquette
#s3599
#pbx
#bowie
#slavemask
#imissconcerts
#secretbodylasvegas
#meninjuly
#closings
#fuckthem
#letsgetyouhome
#thesavvygent
#yeehaw
#maskup4fallsports
#newyoutuber
#disneybounding
#childrensbookauthor
#spring44
#milk
#coverthenose
#ladiesapparel
#steamyglasses
#teeshirt
#paperbagshorts
#beltbag
#vaccinesarepoison
#modestjones
#firstpitchfauci
#pharmaceuticals
#providers
#benefits
#peoplesbailout
#samples
#luketeers
#lukeevans
#lukegeorgeevans
#thoughtful
#jackdaniels
#eatouttohelpout
#redefiningmobility
#getyours
#ooak
#federales
#skits
#salemsaturday
#bunningskaren
#hotelplanter
#mondayreads
#edmondpublicschools
#oksde
#bojo
#ripregisphilbin
#edinburgh
#etsymom
#nomasknotsorry
#fakefauci
#salemsays
#stayhome2savelives
#longfellowstrong
#bdsmcommunity
#maskrequirements
#healthcoach
#frenchie
#linenmask
#zebra
#maskupsouthcarolina
#laconner
#novels
#vintagebooks
#bookstores
#showcomp
#myrightmydecision
#inkmodel
#girlstreamer
#stacinator
#stacinator3000
#top5inkedmag2020
#holycityeats
#inkedcovergirl2020
#chseats
#sinclairadvertiserboycott
#dumptrumpnow
#powercouples
#antoniobanderas
#relatablepost
#fridaynightlights
#hype
#putyourfuckingmaskon
#artistofthesummer
#modestjonesstyle
#hlw
#bgm
#wearajacket
#lanights
#ppemaking
#ambulance
#unmaskthetruth
#boo
#fcovid19
#emotions
#isaias
#torylanez
#megantheestallion
#brandmanagement
#haircutstoascience
#fadeology
#fadeologist
#90skid
#wegotthispdx
#ditchthefacediaper
#eidmubarak2020
#midtownmountaincampground
#tomorrow_x_together
#musicbusiness
#maskrage
#leftnright3rdwin
#vandalism
#pritzker4prison
#joementia
#doitforyourpets
#onlyfan
#gouncognito
#soon
#episteinfiles
#whatliftsyou
#nemo
#mainstreammedialies
#artistmanagement
#sanmateocounty
#ttu21
#phantom
#peakyblinders
#masksaresafe
#quarentineswag
#youcantstopus
#iamawthenik
#ichanged
#noteargas
#greenville
#vh1
#fraternity
#fairytale
#pomeraniansofinstagram
#dbgear
#buyart
#esri
#imoverit
#ninadobrev
#u2
#glenburnie
#denvercolorado
#brownskin
#investinus
#togetheralone
#youshouldtoo
#notaboutpolitics
#democratshatefreedom
#supportourschools
#eyemakeup
#childrenshouldbeseenandheard
#essenceoftomorrow
#forest
#martincountyfl
#medbikini
#spa
#togethernola
#privateschools
#pressure
#traveler
#nohr6666
#kaneki
#thinkdifferently
#kidrock
#sadbut
#pasorobles
#yourepartoftheproblem
#sleepyhollowny
#pubg
#taco
#segagenesis
#youarenottheexception
#discoverruidoso
#overyournoseandmouth
#brainwashedsociety
#facemaskdesign
#grandpadeath
#helptheearth
#bangor
#creativelife
#masksarelove
#espresso
#somethingaintright
#hechoenmexico
#newyorkyankees
#throwawayyourmasks
#maskporn
#cashless
#winniesun
#dogcartoonist
#trumppandemic2020
#marr
#damntheman
#childfacemask
#upcycling
#bebold
#canonchat
#tragic
#greatwhite
#dogartist
#doctors_lives_do_matter
#thebesthasyettocome
#philippemonguillot
#nocare
#penceprick
#producergrind
#sterilize
#aidinglocalsewers
#fakeoutrage
#psiloveyou
#datascientist
#newsmax
#bostonterrier
#medicalstudentsmatter
#filtermasks
#wiltonmanors
#visitsavannah
#trainstation
#stayhomewhenyouaresick
#jackboy
#queeraf
#getbent
#barcelona
#nikonglobal
#nomoretrump
#teamcoopertire
#standwithcaliforniaandnewsom
#sponsorship
#trudeaucorruption
#thisiswar
#chicfila
#stillalive
#rpi
#essay
#rahkfaith_rahksteady
#faculty
#getupgirlmovement
#dedhamma
#growadamnbrain
#breathingoxygen
#heath
#q13fox
#boycottuniversal
#cuomoisamurderer
#3dprinters
#minerals
#roadtoindy
#2e8
#backtooffice
#itspossible
#outofthemouthofbabes
#camerachallenge
#bradparscale
#covidsolutions
#mountainlife
#supplements
#asutwitter
#biketowork
#thankyoufirstresponders
#angelofdeath
#serveyourcountry
#istandwithcaliforniaandnewsom
#steal
#schiff
#maskupwyoming
#timetogo
#sidewalkchalk
#wwg1wwa
#fauxlocs
#engineeredsolutions
#badgersdefend
#jesuswouldwearamask
#a2council
#nostalgic
#antimaskmorons
#abngear
#upcoming
#dcmetro
#maskdudes
#worldstarhiphop
#deputysheriff
#dreadhead
#sfsocares
#notflatteningthecurve
#marysgirl
#comaskproject
#dreadlocks
#dreadlockstyles
#rwnj
#whitewater
#lukeconstantino
#itdoesnthurt
#freegame
#perth
#princeharry
#poundsign
#luchamasks
#keepthatsameenergy
#condoforsale
#cell
#bicyclelife
#nursesofinstagram
#22for22
#hospitalized
#milesquarehomes
#kwhoboken
#matterport
#virtualrealestate
#homehunting
#buystamps
#yard
#herd_immunity
#freshenitup
#wearitmoco
#ukgov
#thankyougovernor
#hydepark
#bliss
#missourians
#mtleg
#billings
#trumpdeathtoll134k
#masklooks
#happytohelp
#speakforhealth
#stone
#covidblues
#roccosweho
#kombatcovid
#gamingcommunity
#wartimepresident
#scenery
#tatoo
#boisforte
#phd
#ue
#pencenomask
#saveflorida
#thanksessentialworkers
#prezzychump
#bozo
#maskthat
#pedicure
#goaggies
#camaronesalaplancha
#month4
#presidentpinesol
#athomeworkout
#ohiouniversity
#michiganterrorists
#mascarillaobligatoria
#thedublindifference
#2020themovie
#dumbtrumpsupporters
#muncieindiana
#ca44
#allaboutme
#whatrabbisdo
#everyordercounts
#socialfuckingdistancing
#foodagogo
#medicalcondition
#quityourbullshit
#handsoffmyface
#deathstar
#hobby
#trajectory
#highquality
#voteabsentee
#showmeyours
#bigfacts
#handsewn
#tvnewsphotojournalist
#adorableanimals
#top10
#fuckice
#morgue
#indiafightscoronavirus
#wrestlingshirtaday
#couchtour
#floss
#nonationalplan
#votedem
#tonysabatiniresign
#globaltrendambassador
#masksforct
#yukmouth
#thesilkthread
#paeveypack
#iamironman
#maskupvirginia
#firedevos
#handhygeine
#trump2020kag
#demcastoh
#tattooedwomen
#djlifestyle
#lyinted
#yourworthit
#smuckerfam
#mycompany
#ubisaveslives
#134kdead
#growuppeople
#videochat
#abbottgopcoward
#kimreaper
#axiosam
#boots
#helpgeorgia
#irritation
#duo
#contextmatters
#september11
#abc15arizona
#animallover
#billiondollarsmile
#gaysnapchatme
#motorcycles
#bespoke
#tailor
#designtwitter
#tcb
#dontforget
#participate
#engineer
#nonewnorm
#chicagogoodworks
#cmafest
#seniorszn
#quarantinequeen
#justkiltme
#animalwelfare
#hideyourface
#afh
#ladyboss
#divafashion312
#carolsdaughter
#availabletoday
#sportster
#wearamaskdontbeanass
#theygetbrave
#momentofawe
#spanishflu1918
#staysafenc
#letsbelikenewzealand
#saveme
#wearamaskalready
#pride365
#thehauntedmansion
#moscowmitchmctreason
#buckeye
#pandemicisstillraging
#alternativefactsarelies
#shelterin
#glbt
#pitchandrun
#pitchandrunapart
#californiaadventure
#mkestrong
#harleyoftheday
#harleys
#maskupdane
#griffinsofinstagram
#eldercare
#filterpockets
#promoney
#covidgolf
#bootlickers
#fairfaxcounty
#furryyoutuber
#staysafeaz
#gotmilk
#masks4truckdrivers
#dyingfordonald
#swva
#visitms
#nomorequarantine
#6ftawayor6ftunder
#gotowork
#poser
#intangibles
#quarentineandchill
#weedvibes
#findyourpark
#temecula
#prohypocrisy
#proconspiracy
#greenecounty
#broomecounty
#georgiagrimreaper
#allergyshots
#realheroes
#americanhorrorstory
#maskupmontgomery
#handbag
#coronatesting
#wearenewyork
#factory
#restartact
#marshawnlynch
#rowirish
#teamgavinnewsom
#ytn
#youththeatrenorthwest
#massivemaskmake
#prochristian
#venangotogether
#venangocounty
#horse
#piercings
#greathealth
#floridaliving
#wcb
#coolgirlclothesco
#translink
#covidentertainment
#allforourcity
#stowevt
#vtliving
#skylightdrivein
#mascarilla
#venndiagram
#cosplayfun
#stopthespray
#lancasterohio
#braless
#thinkdfa
#rash
#kapolei
#caregiving
#wnc
#liftthedarkness
#itslikesciencedude
#coolgirl
#dl
#antihindumedia
#runningduringcovid
#stayoutofbars
#bunnylove
#wholefoodnutrition
#stayhealthyfsu
#muchrespect
#coronaviruskindness
#putonafingmask
#griznation
#petals
#foodnotdrugs
#aateam
#fairlawn
#demforce
#hispanicconstruction
#sawstrong
#hawkeyes
#forourfuture
#politicalart
#shoppingqueen
#dreads
#crownandthistlepub
#hillbillyhypocrites
#clawme
#pioneer
#directors
#fearnothing
#performingarts
#maskarecool
#begoodhumans
#wearthemaskcorrectly
#maganazis
#films
#codered
#aycorona
#closecasinos
#maskforce2020
#jobseekers
#pureidiocy
#boomerang
#itsnotaboutjustyou
#houstonheat
#masksforthelehighvalley
#sewersgonnasew
#artistsupport
#sfpd
#girlgang
#rockclimbing
#stopbeingakaren
#astrologyfacts
#masksign
#flashmob
#riverwalk
#defendingutah
#emmabunton
#spiceupyourlife
#killingit
#brenda
#nowork
#nomasknotreatment
#nissan
#expose
#munger
#milan
#mcmaster
#quarantinedlgbtq
#olsenmask
#draconian
#ruinsummerin4words
#itshotoutside
#safeandclean
#fred2020
#birtherism
#afyainthenews
#playoutside
#uklockdown
#waterboarding
#wearitforothers
#unitedwesupply
#justiceiscoming
#schoolisinsession
#lowbrowart
#waiting
#petty
#takethepledge
#pmonabp
#web
#thesepeopleareevil
#nomaskgang
#pmmodi
#votebluewis
#lpn
#fitnessjourney
#macongeorgia
#nomorewalmart
#newlife
#828isgreat
#covidsc
#covid19goaway
#workdaycharityopen
#2little2late
#spanx
#prayathome
#theyaintready
#busy
#thisisme
#customdesign
#americanredcross
#hungergames
#maskupstillwater
#coronavirusscam
#notalaw
#filmproduction
#conspiracytheorist
#andybeshear
#stevierayvaughan
#graveyard
#coralgables
#bemotivated
#2020craziness
#pussy
#stoppoliticizing
#southchinasea
#boycottmcdonalds
#physicaldistancingsocialconnecting
#sjw
#sunsetbeach
#healthydriven
#veteranownedbusiness
#buzzfeed
#findthehelpers
#startupsvscovid19
#maskupadults
#catalonia
#maskupchildren
#armorup
#thedarkesttimelinepodcast
#masksmadinusa
#arsehole
#changethecommunity
#privileges
#rapture
#healthcareprovider
#graydavis
#waterislife
#lightentheburden
#fakecovidcases
#yucoindivisibles
#masksforhealthcareworkers
#thinkoutsidethebox
#texasrangers
#yumacolorado
#legends
#coys
#legoland
#givewhereyoulive
#knightvest
#leasing
#renters
#armyday
#maskofcalifornia
#humanitystillexists
#mismanagement
#petesgrillebaltimore
#thescream
#oreo
#whatireallywanttosayis
#normalize
#bankrupt
#midcenturyfurniture
#homelife
#johnshopkinsuniversity
#wimp
#stopcovidtogether
#lab
#usp797
#coronaidiots
#covidkokua
#wym
#m4all
#gobraves
#spreadkindnessnotgerms
#goeagles
#warrencounty
#seattlesummertime
#trumpbriefing
#centralperk
#blmmarxists
#theupsidedown
#stayoutside
#torymedialies
#editbuttonintwitter
#kentuckymasks
#kentuckypolitics
#biochemistry
#mgk
#safetyneverstops
#titanpride
#recallkemp2020
#wheresbiden
#momsarehere
#kcbonejoint
#civilunrest
#flatearther
#folks
#confrontation
#martaheroes
#touchface
#antifascista
#funnymasks
#fantasyfootball
#talktomegoose
#suedewine
#jojorgensen2020
#homework
#chulavista
#opengov
#notfake
#bananarepublic
#earlybird
#riseandshine
#dogmanners
#personalsafety
#gingeru
#transphobia
#tasteofmassachusetts
#gislainemaxwell
#treasurecoastdogs
#speakingdog
#barkbusterstc
#lockeddown
#altgovppe
#eatoutside
#nationalmojitoday
#socks
#productionlife
#cafe
#360frontalwigs
#greengrass
#beboldnv
#electrospinning
#nanomaterials
#scum
#gig
#politicalhumor
#vaccinateyourkids
#covid19highrisk
#southphilly
#ohiostatehouse
#1918spanishflu
#museums
#orders
#saferla
#ship
#letsgoyankees
#customunits
#cancelkemp
#dogslife
#covidspreaders
#sanmarcos
#catsofmurfreesboro
#disinfectants
#peoplewatching
#mexicanas
#wednesdaysmasks
#friedchicken
#teamnosleep
#deliverydriver
#democratsareadisgrace
#nakedandafraid
#politicianormortician
#churchofjesuschrist
#cdaidaho
#weeklycalendar
#illogical
#keepothersalive
#logical
#cdapub
#boxbraids
#floralfriday
#butdoitright
#votegold
#downtowncda
#funnight
#nwfl
#vancouverwashington
#ultrarunner
#maskcare
#nodrama
#roll20
#tale
#keepupthefight
#gremlins
#mitp
#imakestuff
#rsptbnl
#mitch
#voteoutthegopussies
#comet
#privylabel
#reopenelpaso
#nocondom
#dt
#standwithmayorbottoms
#jimmylai
#albertho
#martinlee
#thrivesaveslives
#riptrump2020
#hcsstrongertogether
#wearamaskforeveryone
#brandymarsdesigns
#instabeerofficial
#instabeer
#nuecescounty
#maskup2save45k
#govstitt
#maskonnotoff
#communitydistribution
#maskyourkids
#youmighthaveitunawares
#backtolife
#notaboutpoliticsbutabouthumanity
#youmighthavecovidandnotknowit
#fatal
#masksagainstasymtomaticvirus
#mypointofview
#tt
#newyear
#blmterroristmarxists
#plus
#lacking
#wearamaskitheleastwecando
#freetobreathe
#geekymasks
#littlefivepoints
#stopchildsextrafficking
#azlocal
#hollandmi
#workoutmotivation
#naturewalk
#fixthepolice
#hiltonheadisland
#dontbeamule
#endperiodpoverty
#sources
#breezy
#wearafuckimgmask
#loveforever
#familygetaway
#phonyfauci
#thelittlethings
#kweksociety
#elgrandebate
#huntington
#voteagainstrepsabatini
#psaformask
#miracle
#dia
#foodanddrinkspecials
#mylifeinpictures
#butter
#stupidwhitepeople
#unlawfulorder
#karaoke
#xenophobia
#twitterfoodbank
#askreuters
#roadtripping
#e
#pencefailedamerica
#neighbor
#njtransit
#bvm
#drinkwabeer
#uniteagainstcovid19
#aemg
#indcares
#selfcaresaturday
#covid19co
#scvseniorcenter
#thefutureisnow
#vintagestyle
#fortythousanddollarrolex
#antimaskertempertantrums
#gnofcu
#texasbar
#havemercy
#woofwoof
#togetherkentucky
#neuralnetworks
#myopinion
#supportsmallshops
#bl4
#getmad
#undetected
#lfcchampions
#distance6feet
#servantleader
#trumperswearamask
#conferenceusa
#applauseformedicalworkers
#dirkmanning
#freecomicbookday
#deepclean
#wednesdayfun
#howdidwegethere
#bleedpurple
#nosoul
#trackandfield
#autismchallenge
#maskforhumanity
#deafawareness
#yourwelcome
#vikingpride
#imisstheatre
#allintogether
#protectourfrontliners
#sippymask
#americaneedsyou
#716day
#everymaskcounts
#infectedstatesofamerica
#superheros
#traitortot
#kidmask
#princess
#artistslife
#camas
#fourthofjulydecor
#simba
#bandanascarf
#boycottbrickandmortar
#stitching
#truck
#49andfine
#marta
#sterilization
#ifyoucan
#darkness
#newprofiiepic
#idiotincharge
#rogue
#spitting
#medicalmasks
#kindnessiscontagious
#sgv
#outdooryoga
#togetherps
#trumpdynasty
#homer
#invasive
#covid19impact
#yescct
#vocalforlocal
#chicagoartist
#darwinawardwinner
#trumpjr
#texascraftbeer
#wereallgonnadie
#illegalfireworks
#walkthedog
#adventuresinquarantine
#supportlocalok
#mandateit
#wearamaskmoron
#happy4thjuly
#cannabisphotography
#supportdrfauci
#giftforwoen
#innout
#imdone
#rosacea
#desertstyle
#iamih
#kempisakiller
#kempmustgo
#canvas
#chiranjeevi
#pyd7
#ripnayarivera
#vet
#magacovidiots
#hcqnews
#not6feetapart
#megastar
#healthytexas
#younasty
#guardian
#airlinetravel
#estaentusmanosnevada
#wearenotgoingaway
#nikkimarieapparel
#membership
#recloseamerica
#jbe
#bizarroworld
#teachersmatter
#aventura
#orwell
#fairhopealabama
#ewcovid
#keepdedhamsafe
#sceneatkuflagship
#emisportscentral
#donothingdemocrats
#businessgrowth
#brotherskeeper
#freedomfromtyranny
#orangehitler
#republicant
#deathbybreath
#noreenbechade
#yorkscstrong
#ooc
#kuseahawks
#todayinabatherapy
#coronavirusparty
#seahawknation
#hendersontn
#thankyougovernorcuomo
#sel
#cornonavirus
#stupidityvirus
#crest
#gocowboys
#walkxercise
#lightningchampions
#nitwits
#copslie
#letitiamontana
#flintwatercrisis
#beyondbelief
#russians
#scheme
#hatecrime
#therepublicanparty
#purplehairdontcare
#hospitalsreporttocdc
#contracostacounty
#eoc
#shutfldown
#lovethelocal
#wearamasktrump
#aerosolization
#pinkdogpsa
#berlin
#ass
#cream
#portsmouth
#haunter
#chinaliespeopledie
#maskupkaren
#should
#notachance
#drfaucirules
#abortions
#trumpcrimes
#wearadamnmaskcorrectly
#pocburlesque
#dontreopenschools
#altravel
#iseemfun
#anacostiarivertrail
#coronoshebettadont
#alabamastrong
#togetheragain
#respectotherpeople
#mobilealabama
#apartmentlife
#trip
#haunt
#actresslife
#henrycavill
#speedway
#soakingupthesun
#covidready
#drjohncampbell
#notever
#uclaaisc
#augmentedreality
#gotohell
#primeminister
#foodphotography
#smallyoutuber
#utahvalley
#regulations
#selftesting
#shiftyschiff
#nohandsanitizer
#deathstranding
#keepmaskson
#dallascomeback
#nycfireworks
#rvastrong
#knowyourtone
#decepticons
#neverkneel
#houstontexans
#stateboardready
#aintblack
#shutusdown
#fathersontime
#ktla
#followtheleader
#pch
#thelastdrivein
#thechoiceisyours
#medicalfetish
#rokdatmask
#justwearthedamnmasks
#pathforward
#optimistic
#mitzvah
#crown
#1000hours
#beshear
#pizzaparty
#trumpfascism
#dolt
#mask4c19
#kyvscameron
#hybrid
#high
#ppeforheartland
#opentoosoon
#theofficememes
#sallymask
#aiken
#stopbeinganass
#riskassessment
#eyesonly
#whathesaid
#surreal
#stillmypresident
#bestfoodtrucksaz
#wwehof
#needppe
#tempearizona
#muslimhaijabs
#hijabs
#audio
#leningutierrez
#greenleaf
#lockdownportrait
#dontbeflorida
#globally
#como
#rockiego
#breakthecycle
#wearamasksoyoudontgetpeedon
#ld27
#lawlessness
#mccarthy
#canon5d
#academiclife
#canonfavpic
#thedaynursery
#thedaynurserydifference
#earlychildhoodeducation
#voteblueforthecovidvictims
#riverforest
#truthbeblack
#quarantinednow
#worcester
#inclusionmatters
#rainbowfans
#trumptestingfailure
#thebrownteam
#wontcomply
#maskvsnomask
#thankyoutaker
#twelvegoneapparel
#werefucked
#isellhomes
#endtrumplies
#quarrantinelife
#belikemiketrout
#falsedata
#lockdown5
#beproud
#blackfashion
#pimacommunitycollege
#heartbroken
#darwinists
#pimacccovid19
#sdloyal
#watchmenhbo
#rehearsal
#2020grad
#throwlikeagirl
#maskthefort
#communitypolicing
#hundreds
#sally
#creepydoll
#hashmask
#disneyfan
#volunteersagainstcovid19
#pikachu
#chinohills
#tobeapartner
#slotmachines
#daddydaughter
#backstop
#speakingmoistly
#smbiz
#summerthattrumpruined
#nosports
#endthegop
#dontbeamaskslacker
#seenonmyrun
#northbergen
#libtard
#darkhumor
#blooddonor
#project366
#royalehightrades
#backyardwildlife
#mymaskis
#ratq
#besilly
#clothmasksforsale
#fvckmagats
#pizzagatelsreal
#stimuluspayment
#customizedmasks
#thankessentialworkers
#agbillbarr
#zine
#ela
#openchurches
#comicconathomeexperience
#rageagainstthequarantine
#learntolivewithit
#photographerslife
#masksareinfashion
#microbrewery
#astctchat
#shutdownfh
#astronomy
#itsspreading
#esperanzaishope
#jamesharden
#pulse
#cannafam
#playgames
#belikejin
#norway
#fauciforpresident
#silkfacemask
#homegarden
#boring
#nohonor
#followthedamnrules
#collegestudent
#blackqueerlivesmatter
#newslife
#artisancentertheater
#makemagichappen
#strongpublicschools2020
#foresthills
#bi
#healthit
#getafterit
#antimaskerskill
#endlockdowns
#quarentine2020
#trumpbaby
#closebeaches
#tempcheck
#obgyn
#wegotthisalpharetta
#voteoutdesantis2020
#chooseyourmask
#chooseyourcharacter
#maskupah
#lmbo
#azpol
#notsafenoschool
#csuf
#goldsgym
#faucifanclub
#blocked
#dyesub
#tbtv
#maskmatters
#surgicalcaps
#yardwork
#bobcats
#north
#careers
#eatemup
#g
#rondesantisfailedflorida
#n64
#bodysuit
#craftersoftwitter
#protectlives
#bb8
#hosawearsmasks
#area3iskey
#williamsoncounty
#masksonkentucky
#floridapanthers
#snitch
#nomask_noservice
#mountlaketerrace
#dontkillmyfamily
#dadecounty
#infertility
#nola_haiku
#goalsetting
#dreamchaser
#christiansandcovid
#covidscience
#420blazeit
#420vibechallenge
#masksnomore
#limitthespread
#cal
#caligirl
#gentleman
#freetheface
#kayburley
#cantonhealth
#rigged
#realreliefnow
#nayariviera
#puttinspuppet
#afrobeat
#afrobeats
#dentalstaff
#gaysfortrump
#ormedicinemaskup
#meatpackingworkers
#indonesia
#quarantinelifebelike
#ev
#mlbtheshow
#shoutitout
#lunges
#instafamous
#goonstrike
#maskonmiami
#unionize
#tedcruzisanidiot
#roseparade
#welcometoarizona
#utpolitics
#makemaskmandatory
#loveeveryone
#gangster
#tigers
#mywhy
#tattooshop
#spotlightseries
#snakeonaplane
#vaccinetrials
#webelievefauci
#spices
#polloftheday
#nolaready
#onlykarens
#demostertpot
#fashionmodel
#caption
#servicemembers
#geauxcolonels
#makethemostofit
#negligent
#altfashion
#45isadisaster
#enlightenment
#iamwithfauci
#savefauci
#charitytuesday
#soldierslivesmatter
#feet
#bobsuhphotography
#covidinchurches
#wisdommakesthedifference
#globalgroupthink
#uscovid
#dtom
#pencetheputz
#nothingnew
#cashappinbio
#spreadawareness
#blackhealthmatters
#nospitting
#unity2020
#kirsteinfineart
#imagineyourstory
#millionsofmasks
#unitedwewin
#pleasewashyourhands
#stmu
#genome
#techtiptuesday
#teambehindthescreen
#techtip
#outdoorexercise
#therealdonaldjtrump
#myspace
#covidbehavior
#codeofvets
#feature
#turfgovmurph
#southloop
#misfits
#yourhealth
#healthrisk
#usuaggies
#yogi
#coughinelbow
#panamacitybeach
#jockstrap
#mayo
#bgod
#wearadangmask
#vytalsygnzmusic
#leagueoflegends
#loveconnection
#bwayj
#covidstaycation
#communitygardens
#nyers
#fishon
#santacruzcountyparks
#kudoswhitmer
#defundpublicschools
#everykiddeservesapal
#day38oflockdown
#keepcool
#yalit
#lockdownflorida
#trumpsdeathtoll137k
#registerednurse
#dumbpeople
#quarantinewalk
#nightphotography
#ifyouloveitputamaskonit
#determination
#fluvaccine
#grilledcheese
#masksmeanrespect
#pixel4
#staycurious
#lightsout
#tedcruzisatool
#420fromhome
#check
#travelday
#lazysunday
#whatsapp
#darktimes
#studentlife
#violation
#ballet
#loveoverfear
#marchon
#rey
#peopleareassholes
#mmwr
#buildingthefuture
#maskmodeling
#coronaviruschic
#denverlocal
#ankarafacemasks
#coveryourfangs
#morgantown
#renaissancefestivals
#redbubbleshop
#beforecovid
#c2bk
#predictiveprogramming
#ouch
#slave
#cleanliving
#vettechlife
#letsplay
#warpspeed
#signsofthetimes
#winetogo
#goodmorningworld
#mifarmersmarkets
#stopthefakenews
#loveguv
#strengthtraining
#day104
#drinkmiwine
#redalert
#date
#nohumanisillegal
#link
#westriverparkway
#tinder
#virus_corona
#tornado
#humantogether
#itsok
#digitaldesign
#gatherings
#donotpollute
#blackandhellbound
#protectourwaterways
#marsmerch
#trueblue
#medicaldoctor
#wednesdayfeeling
#minorities
#priorityhealthforgood
#disturbing
#designinspiration
#onemichigan
#publicmasks
#cbsn
#tcpitspitters
#fluffy
#maskupodessa
#problue
#londonunderground
#maskupflint
#notademhoax
#childtrafficing
#realwomenwearmask
#wearamaskslocounty
#suffolk
#wearafuckingmaskplease
#ctadvertising
#shareyourmask
#realheroesneedmasks
#florence
#hellboy
#whitler
#manspreading
#cuomo2024
#eastwilliamsburg
#gamergirls
#85mm
#masks4all4everandalways
#loyal
#cuckertarlson
#fdny
#mizzou
#faucifan
#kittenmittensclub
#rudepeople
#kittenmittens
#keepworking
#vvinthistogether
#facemaskdiy
#borderpatrol
#cris
#stonerchick
#walkout
#nomarkofthebeast
#lockdownnyc
#exelagivesback
#beerhistory
#dmx
#oralhealth
#optometrist
#dinnerandamovie
#bigten
#reuseable
#kscounties
#coronastyle
#santafepromise
#payessentials
#coronavirusquotes
#flynncase
#putinsbitch
#nccovid
#gopack
#tory
#womensaccessories
#fashiondaily
#specialtydressshoppe
#dressedup
#drphillipozuah
#littletimmy
#waterfront
#anarchist
#sachabaroncohen
#openaccess
#piercecounty
#masks4reopen
#niqab
#thedresslady
#boycotttrumpbriefings
#cardgames
#dayone
#youreyestell
#recordingartist
#msrona
#runnyc
#suckitcovid19
#iandesmond
#youmaskup
#vectorart
#snakeprint
#trying
#nationwide
#brucewayne
#staysafeandsound
#lovesit
#ufc249
#sendlindseyhome
#issaquah
#extremeheat
#lexstrong
#donotlistentotrump
#coviddreams
#rooms
#shortform
#unitaryexecutive
#attack
#charismaboost
#fezzik
#behumane
#championsleague
#canadiankaren
#noisolation
#therightstuff
#busdrivers
#familytrip
#ww1
#crushingthecurve
#retailnews
#embraceuncertainty
#tdrlive
#mightyyou
#psalm91
#mayorturner
#texasmusic
#useitright
#deepellum
#homophobic
#evilempire
#ppe4teachers
#karenvirus
#karenareyouokay
#thisaintnoflu
#nurseweek
#employeesafety
#scpols
#texasvotes
#germtheory
#opennow
#shoplocalpei
#floralart
#beast
#staypositive_staysafe
#electronic
#voteblueinnovember
#votesafeal
#covid19nigeria
#sciencedenial
#mythbusting
#proudhoosier
#teacherproblems
#naginplease
#awake
#dontbreakquarantine
#thavinci
#homevisit
#plagueyear2020
#polonia
#covidcreativity
#gettrumpout
#newtattoo
#checkyoself
#wearamasks
#monumentcove
#selfpreserve
#focuspotus
#roadmapforreopening
#firstcoast
#talladega
#hearing
#trumpdump
#stopwearingyourmask
#itsdangerous
#bodyparts4sale
#livesareatstake
#tshirtmask
#gethelp
#accurate
#major
#foryouandforme
#mosquitos
#lashlove
#greenmask
#notkinda
#borderwall
#vunerable
#wearamaskoraventilator
#blackdeath
#mydaughter
#childhoodcancer
#bullyingisbad
#lasvegasshooting
#takethecall
#besafeandquarantine
#masksarethenewblack
#dontcare
#headshots
#dontbeapussy
#sandrabland
#saferthisway
#licraftbeer
#smartmove
#bidendropout
#bestofus
#dontbeaplaguerat
#liquidgold
#becky
#bac3ca
#baclocal
#eid
#realcomedy
#wearefuct
#radtech
#resisttheurgeavoidasurge
#ramadan
#trumpgolfswhileamericansdie
#msactivist
#gnd
#everylittlebithelps
#disnews
#realjokes
#fortworthtx
#masks4allohio
#neck
#greatclips
#clanbadge
#roundup
#seriouslythough
#passengers
#cutandsew
#livesbeforemoney
#wearthemfmask
#beawarrior
#eastie
#rehobothbeach
#quityourcrying
#youdontwantthis
#aacr20
#littlemantrump
#goodquestion
#dontgetcocky
#thisisnojoke
#houstonwehaveaproblem
#garrymarshall
#hospitalbeds
#eyeswideshut
#eyeswithoutaface
#iamwriting
#weremember
#sewingforthewin
#texasmedclinic
#germaphobe
#sccm
#shoplocaltoledo
#il06
#predjudiceofjudge
#gopprofilesincowardice
#easthampton
#stopmotion
#nancyshaefer
#ftmyers
#administrativeprofessionalsday
#maskonfuckitmaskon
#resigncuomo
#miamicovid
#nationalhandshakeday
#2ndlockdown
#kens5eyewitness
#entertainmentnews
#sewingmakesmehappy
#sanrio
#makemasksgreatagain
#covidking
#integrahealthcare
#timetofly
#keepschoolssafe
#rickbright
#maskprotects
#poohbear
#parisagreement
#bookerbeatsmitch
#loveyourdog
#gopgreedoverpeople
#thejetlady
#safestathome
#dailyhaiku
#adaptandovercome
#bayareafoodhelp
#letsciencelead
#romeisburning
#sanfordstadium
#therapeutics
#suicidal
#shocked
#whatamimissing
#trumpcurse
#agencylife
#precautionaryprinciple
#corruptrepublicanparty
#covidpoetry
#mounuandthepinkdog
#itisnotthathard
#masksarerequired
#thunderbirds
#whitewolfbranding
#creativityatwork
#healthcomesfirst
#tradition
#nerotrump
#lotd
#blouse
#azlocalist
#orangehairdontcare
#respectingothers
#buttondown
#votingisvital
#montrose
#bigots
#pattismith
#southsideartsdistrict
#dowjones
#roastedbethlehem
#maxi
#grandrapidsmichigan
#gemstones
#socialdistanceresistance
#lifeisprecious
#virologist
#fuckthisshit
#eagle
#livestreaming
#covocabulary
#steak
#karenlivesmatter
#mankaren
#orstayinside
#def
#dieselexhaustfluid
#snowbird
#coverslocounty
#whatsfordinner
#tiredaf
#trumpswamp
#kittycat
#wig
#yowiewowie
#ladytattooers
#preventspread
#masksonvt
#svhc
#desmoines
#trumpertantrum
#crimeboss
#oceanbeach
#hardeyeroll
#freedomangels
#lacrosse
#votesafe
#rockford
#mumbai
#masstransit
#togetherwecanendcovid
#healthalert
#helpustohelpyou
#criminalminds
#mailtheft
#henryford
#nowhiteflags
#ohtrump
#expensive
#drunkdriving
#ebm
#criminaljustice
#hermes
#spinning
#ornament
#roseville
#abbotresign
#thegreatoutdoors
#fridayfeels
#tomaskornottomask
#californiagirl
#masks4a
#weneedmasks
#seattlefreeze
#washhands20
#canyasmellwhattherockiscooking
#churchisnotessential
#thelordreigneth
#badtattoo
#summerisnear
#summersummertime
#beachlovers
#deny
#hannaandersson
#therock
#asiasf
#powerofcommunity
#desantislies
#agentsofcompass
#graduate
#acrosstheaisle
#bipartisan
#shepardhealth
#votebluetosavelives
#kudlow
#petewilson
#fldoh
#runnersofinstagram
#coronavirusdallas
#agriculture
#particulates
#dontrush
#whywecanthavenicethings
#translation
#fridayfive
#notover
#nomorecovid19
#mondayread
#gimme6feet
#mansbestfriend
#oribe
#successful
#charityauctioneer
#goal
#batterypark
#gryffindor
#demcastny
#maskuphtown
#sixfootrule
#wavyhair
#imjustsaying
#pressplay
#instadog
#gopdeathmarch
#fucklibertytreetavern
#itdoesnthurtyou
#primaryday
#cuban
#familyfeudsa
#mentalhealthawarenessmonth
#avoidasurge
#workoutfromhome
#trumpcovidrally
#brandnew
#ninjawarrior
#tiny
#newvideos
#heresyoursign
#nextyear
#flights
#worldseries
#slowdowntesting
#kentuckyvotersuppression
#denzelwashington
#votingblue
#racingcars
#lovecraft
#yesny
#masksdontmakeyousick
#foryourself
#followjoe
#keepnashvillesafe
#ubistimulus
#renaissance
#walmartproblems
#boardwalks
#prom2020
#balayage
#mangomussolini
#stayhomesavealife
#magatmeltdown
#understand
#fuckfacebook
#greeley
#morningcoffee
#noreally
#cognitivebias
#trumpsupportsmasks
#resisttheurge
#bethereasonsomeonelives
#thisisnotaboutyou
#wewontforget
#wallyworld
#toxictrumpmustgo
#stainedglass
#readers
#itsnotpolitcal
#bloggerstyle
#partypeople
#quietevents
#rockinit
#kendall
#haveempathy
#sharpie
#dontbesilly
#chatwithmark
#nyack
#ifyoumustmakeitfashion
#meeting
#90dayfiancebefore90days
#southshorema
#trumptimeline
#wearethere
#itscommonsense
#rociowoody
#moretocome
#trustyourdoc
#mdpolitics
#cityonlock
#yourbrotherskeeper
#goodmanners
#ibelieve
#trumpafool
#gardenstate
#covid_19sucks
#hearttransplant
#veteransagaisntstupid
#nationalstrike
#weddingofficiant
#passiveaggressive
#summerdress
#contactlessdelivery
#gayquarantine
#worldpridenyc
#maskforschool
#socialgatherings
#mynypd
#optometry
#emgtwitter
#weekday
#covidweddings
#masseffect
#w420
#hhd
#underground
#nyct
#realleadership
#loveyourcommunity
#economicjustice
#rjm
#safetyovereverything
#anesthesiologist
#imbeciles
#klandemic
#rosemcgowan
#iloveyouny
#messaging
#changetheflag
#doordie
#letsgetafterit
#thisiscrazy
#explorecp
#teampelosi
#margaritatime
#covid19vancouver
#iusoftball
#resurgence
#quitbeingstupid
#indor
#horizonhouseindy
#wintheera
#stopspreadcovid19
#shoppers
#stilllife
#attcm
#pleasebesafe
#kids4cash
#yonkers
#openctnow
#smiles
#connerprairie
#abc2020
#amosartstudio
#thatwomen
#xrays
#decaturproud
#tomorrowready
#maskdistancewashhands
#angelaortiz
#redness
#amosart
#amosartphotos
#iwearamasktoprotectu
#pleasemaskup
#lululemon
#aa
#pandemicpresident
#theearth
#apples
#willsmith
#tarotcard
#itwontkillyoutowearamask
#itsnotapoliticalstatement
#bartsimpson
#partyovercountry
#atomicvomit
#fatherandson
#tangled
#bringit
#gq
#adevinelife
#yallmeansall
#rainbowflag
#moviequotes
#governordisastrous
#brownshirts
#billieblooms
#wytepepo
#karolinakurkova
#bucks
#tiktokleaked
#hachijuhachi
#recruitertwitter
#covidsoup
#owlmask
#poor
#avonrepresentative
#alyssamilanosupportsrapists
#icpconcerned
#topgolf
#hydroxychloroquinecurescovid
#slowitdown
#quarantineedition
#generalscience
#protectourvote
#nycpride2020
#yourlife
#recalldesantis
#campaign18
#nationalsunglassesday
#preordernow
#pamelametersavon
#speechtherapy
#checkyourbloodsugar
#cochlearimplant
#japanesefood
#msawareness
#thisisms
#stations
#covidhaircut
#nascarisback
#thehill
#getouttorun
#maskreview
#folksintheoaks
#sneezes
#skeletonbat
#ladiesfacemask
#corona19updates
#womensart
#masksnowflake
#wandsup
#azcardinals
#playground
#longislandny
#fetus
#pandemicart
#whiteprivileged
#antikaren
#talented
#lookitup
#outinpublic
#cdcrecommendations
#compositephotography
#extinction
#morbidlyobesedonald
#stayfly
#oklahomastandard
#selfienation
#karening
#mascots
#kareninthewild
#planetearth
#someclarity
#chappaqua
#itsbeenawhile
#cheetoinchief
#mommysboy
#onmygrind
#odessa
#amycooperisaracist
#deadisforever
#riseandgrind
#cornoravirus
#fanatics
#youngadults
#travelerquarantine
#drfaucifan
#forevermissmt
#ohioproud
#wearthegoddamnmask
#reopensc
#theleft
#keepyourspace
#5518designs
#bookofmormon
#rolldiggs
#simplethings
#daytrip
#nomasklogic
#meidastouchheros
#ilovemymask
#maskupwtf
#deadlinewhitehouse
#yesorno
#thatsall
#linotype
#letterpress
#godzilladustcloud
#cityoflaredo
#blackcosplay
#jackdorsey
#keepitcoveredmissoula
#goodlord
#niu
#cmonpeople
#mtgop
#southeast
#helena
#stockmarketcrash
#inthistogether2020
#mynewnormal
#steverogers
#firedrfauci
#bikeelkhartcounty
#tppatriots
#tulaneuniversity
#voteblueordie
#tulanealumni
#lifeinupstateny
#trampstamp
#nonmaskwearerspissmeoff
#idontwant2giveyoumygerms
#diligence
#coronavirusdiaries
#tulanestrong
#savealive
#knicks
#werenumberone
#pedoring
#chuckshopshop
#eatthepantry
#whitehousedown
#westley
#aromatherapy
#gobacktowork
#staygoldparty
#covergirl
#coughsandsneezesspreaddiseases
#dreday
#betheantidote
#travelresponsibly
#givemespace
#ctstrong
#northdakotakind
#homesick
#taralynch
#deliveries
#guitara
#taralynchband
#tara
#lifeintimesofcorona
#swedenindenial
#womensmarch
#reopenohio
#weloveny
#pitythefool
#dumpdaines2020
#yamaha
#iupuistrong
#maskuptippecanoe
#tantachicago
#governorpritzker
#illinoiscovid
#elcovidesunarealidad
#fishersin
#floridaspike
#covidcreations
#arlingtonnationalcemetery
#maskupzionsville
#fakepatriots
#paulbunyan
#educationinthetimeofcovid
#fuckchina
#kingofcorona
#navarro
#herosact
#stayhappy
#monster
#burnyourmaskchallenge
#safetyawareness
#mtheatreinbiz
#eastriver
#3moremonths
#rbc
#vspink
#beagle
#phibetasigma
#shareme
#govholcomb
#grandtraverseresort
#maskupevv
#mtheatreinseason
#wearitwaynecounty
#washemwaynecounty
#movehumanityforward
#networkmarketing
#idgaf
#confident
#careabouteachother
#chooseamerica
#wishmeluck
#scarflady
#coronaisnotahoax
#writingcommnunity
#scsu
#godisgreat
#pullmanwashington
#hudsoncountystrong
#antima
#proudmember
#eastlasvegaslibrary
#dayoadelaja
#eaglestrong
#linqlife
#elon
#touring
#funeral
#casualfriday
#loeffler
#wearafuckingmaskalready
#icecoffee
#southcarolinastateuniversity
#claflin
#righttorefuseservice
#imperialcounty
#trumpisguilty
#quarantinekitchen
#vegaseventsandmore
#ncgop_genocide
#nchousedems4democracy
#grossnegligence
#generalissimobonespurs
#covid_10
#surpriseaz
#froyo
#supportspokane
#respectforall
#sweetchildsaturday
#edinburgtx
#appreciationpost
#memorialweekend
#trumpcrooks
#killertrump
#stayprayedup
#drawings
#saveusall
#soexcited
#knowyourworth
#knowurworth
#jerseygirl
#ittakesallofus
#weareoneexo
#spying
#flkeys
#legislature
#mtedchat
#stwok
#rocks
#insulin4all
#colortattoos
#coronaviruswalks
#nonpartisan
#bewitched
#trumpderangementsyndrome
#mode
#disinfectsurfaces
#michellesteele
#wearesofucked
#fcancer
#pandaexpress
#prisons
#bills
#ourcity
#journaling
#openmic
#safer
#astoriapark
#lighthouse
#drainingtheswamp
#thatpart
#sdoh
#witnesstampering
#san
#coworkers
#cronyism
#ralpol
#cbdhealth
#openingup
#scams
#docy
#collegebound
#snoopdogg
#planneddemic
#propagandalive
#stockmarkets
#hospitalcapacity
#deathrallies
#deceptive
#justme
#goldcoast
#trumpasskisser
#novelcoronavirus
#blackmail
#negligentgenocide
#korean
#ltownnj
#tlav
#quarantimes
#nist
#defundthenypd
#whataretheyhiding
#talking
#slowyourroll
#getinline
#covidspread
#bristol
#wizardofoz
#feeltheboom
#stayhealthystayopen
#saturn
#ladieswear
#yourhonor
#maskupnewmexico
#picard
#moscowmatt
#goodness
#class
#americansareassholes
#spitspreadsdeath
#nycbus
#text
#modly
#marquee
#afterquarantine
#designbuild
#drownpuppies
#pivottothefuture
#disrupted
#chicagonow
#standup4humanrights
#lafoodie
#authoritarian
#feverscreening
#nevadamedicaid
#vegasisback
#localsyr
#aliens2020
#disappearfear
#trumpgrift
#dontdieforthegop
#recordhigh
#trumpseparateschildren
#car
#witnessesanddocuments
#functionalart
#allinthistogetherjuly
#respecthealthcareworkers
#wildfires
#bestofdallas
#dallastattooshop
#honorwithaction
#dallastattooartist
#lamarstreettattooclub
#noonelikesyou
#trumprepublican
#bradenton
#wearifyoucare
#mindandbody
#californialiving
#votemask
#fencing
#peak
#totd
#kingdomhearts
#preemptive
#beclean
#qualitycare
#icanwearamask
#sociopathtrump
#voteernstout
#crozier
#votegrahamout
#retirement
#vectorinchief
#victorymasks
#nomasksnoschool
#ellentube
#rage
#dananessel
#gogiants
#dontdieforthedow
#trumpsnotwell
#inspirationalsaying
#trumpsheep
#resigngovabbott
#quityourwhining
#doylestown
#covidfighter
#ltc
#vintagedianefreis
#youdidit
#wearamasktoprotectothers
#whiteterrorists
#scruffyman
#socialbubble
#dianefreis
#transrights
#resort
#deadstockclothing
#saveoureconomy
#tucsonaz
#fuckingidiot
#5gcoronavirus
#togetherat1
#weareonourown
#ftgreene
#chicoms
#hopeforthebest
#askmymayor
#readup
#maskinstyle
#amherstma
#flexible
#seattleairport
#bigapple
#socialdiatance
#bluelives
#mikeflynn
#americaonfire
#beawesome
#safetyprotocols
#nycparks
#shakingmyhead
#ectorcounty
#sfartist
#labsofinstagram
#chatterer
#kingjames
#urbanfantasynovels
#stfhome
#pinay
#charliechaplin
#middlesexwest
#crosswalk
#rockawaybeach
#girlbye
#twa800
#purplemask
#masks4docs
#facecoveringssavelives
#rebekahjones
#policeunions
#starlowexclusive
#laptime
#analytics
#misconduct
#skyharbor
#tattoosleeve
#blockisland
#tipwell
#covidfatigue
#trumpdeathtoll117k
#newyorkerinnewyork
#payoffs
#humpdaywednesday
#clementine
#manbaby
#valentina
#fix
#bowties
#pandemicnotover
#stopyelling
#bladerunner
#funtime
#hapc
#prosepersecution
#socialdisdance
#manofsteel
#yooarenotavirus
#standstrong
#inklife
#creaturefromtheblacklagoon
#plastictreeproductions
#blackandproud
#wishyouwerehere
#pledgeofallegiance
#youareinvited
#lights
#dressdown
#healingenergy
#greaterworks
#gwcc
#worldsgonemad
#timesquare
#wyfh
#takearide
#sidewalk
#stanleycup
#rudywgiuliani
#theschneidertriplehomicide
#microbiologist
#canttouchthis
#grandcentral
#kylebusch
#nascarrace
#nascarracing
#heknew
#radicalleft
#twintowers
#studies
#coronasummer
#delusionaldesantis
#breweries
#nobigdeal
#supportsurvivors
#trashpolka
#tattoostencil
#deadlypandemic
#flannel
#rookxraven
#rideshare
#autonomouszone
#trueheros
#dykerheights
#dodgerstadium
#sanantoniotx
#randomthought
#careaboutotherpeople
#eternal
#maskfashionweek
#ot
#votewithyourwallet
#eachonereachone
#boardedupwindows
#generalflynn
#suppress
#amendment25
#chickencoop
#stillwaterstrong
#covercoughs
#wisdomquotes
#darlington
#investigatebarr
#protectfrontlineworkers
#loveworkrepeat
#maskfashionchallenge
#maskfashionistas
#oloc
#atd
#southpawtattooer
#dumbasarock
#stillinapandemic
#olympicpeninsula
#govducey
#introverts
#horrorartist
#infodemic
#covidspikes
#childlife
#citizenscience
#underreporting
#nolanryan
#hbo
#cornerstonepeds97
#americandeaths
#rats
#washing
#goforawalk
#lod
#wars
#ilducedoug
#shawl
#iwantarealsummer
#nojusticenopeacenoracistpolice
#scarsdale
#horry
#spoons
#hushmoney
#retaliation
#motherdaughter
#toadstools
#hydroxychroloquine
#gofuckyourself
#imissyou
#417strong
#paleoart
#paleo
#insomniac
#mup
#mariafarmer
#quarantinefatigue
#bipride
#erickeais
#ibelievetarareade
#nobsjustcleantattoos
#kindnesscounts
#carmelosinkcity
#quarantineisab
#cvd19facts
#monkeyseemonkeydo
#themeparks
#uap
#tncoronaupdate
#trumpdeathtoll103k
#carmelosilva
#carrboro
#usecubrebocas
#fuck12
#nycdiaries
#ebaystore
#americanrag
#canandaigua
#canandaigualake
#localpolitics
#spreadlovenotvirus
#masklitter
#weredoomed
#ohiocity
#wealthy
#truthfortanner
#drinkyourwater
#givekayleighamask
#standupforwhatisright
#eatin
#tucsonstrong
#praise
#happysummer
#notok
#trumpsterfire
#duke
#dontdoit
#saveyourjob
#sleeplessreadmore
#loveyourlife
#splash
#chihuly
#rothschild
#superspreaderevents
#cdlhunter
#chesterfieldmo
#avedasalon
#itsjustapieceofcloth
#supermariobros
#quarantinewatchparty
#ultimate
#ilovemydog
#cheyennetattooequipment
#nohugs
#cookathome
#republicancoverup
#dollarsoverlives
#nazigop
#hobokenwearamask
#whyisthishard
#thereisnoplan
#trumpcoronaviruscoverup
#healthsciences
#rhody
#stopkillingblackpeople
#merchandising
#testusnow
#cdldriver
#prayforpeace
#mohawkdaily
#wolflife
#cosmeticcoverup
#custombodyink
#indiedev
#brooklyntattooartist
#blackngrey
#funnycat
#inkstagram
#classicalactor
#showyourpride
#poeticjustice
#publichealthfirst
#kidmasks
#trumpdeathtoll121k
#dancechallenge
#happypridemonth2020
#girlswithink
#fortbendcounty
#bekindtoallkinds
#corgicrew
#mineisforyouyoursisforme
#kpopstans2020warheroes
#publichealthnotpolitics
#gopunfittogovern
#realshit
#sexabuse
#trumpcovidfailure
#californiawearsmasks
#feminists
#registernow
#asco20
#whywestayhome
#masksforthewin
#artlovers
#ifightformypatients
#ibd
#asymptomaticcarriers
#tattoodo
#discountdishes
#mesh
#pleatedmasks
#perthartist
#dmb
#kidfacemask
#controlthedialogue
#offshore
#washthosehands
#trumpjunta
#librarianlife
#makeyourown
#terrehaute
#coronahair
#hardheaded
#itsaboutrespect
#conspiracyagainstrights
#jamesbrown
#riversidepark
#silent
#thetyrannyofevilmen
#supertuesday
#sidegig
#donkeyshow
#hobokenstrong
#nevadacity
#rioting
#irefusetosink
#darkskintattoos
#darkskinart
#whiteman
#wearhelmets
#protectpeople
#wearamaskyoufuckingfuck
#maskgoddess
#calltoaction
#trafficsafety
#protectthosearoundyou
#lover
#austinprotest
#atlantaga
#worldwar1
#wearafriggingmask
#freedomofthepress
#teamlove
#usforeignpolicy
#cuomovirus
#diego
#bidenbeatstrump
#whitesilenceisviolence
#wewontdieforwallstreet
#faithnotfear
#coverart
#traditional
#supportchinatown
#dumpmooney
#chinatownnyc
#dumpcapito
#musiclover
#wearamasknyc
#funabridged
#diyanu
#wwjmd
#psacovid19rtm
#oceancitymaryland
#stopbeinganasshole
#bringabroomphl
#foreveryone
#respectthemask
#postpunk
#houstonprotest
#johnny
#johnnybravo
#carealine4that
#gsd
#thepandemicisntoveryet
#hd11
#theresamaskforthat
#mafia
#icedtea
#shoppingstar
#ecofashion
#casinosdontcareaboutyou
#shutdowncasinos
#greedycasinos
#riskinglives
#kfc
#femaleclothing
#obamacommencement2020
#rants
#eyeprotection
#longfellow
#lmcmediacenter
#podestaemails
#covidquarentine
#cedarpark
#tacoworthy
#standupmiami
#mikeperls
#sixfeetandamask
#putongloves
#humorhelps
#seminole
#cantwait
#personalspace
#lovewhereyouwork
#japhotovideo
#10k
#godblesspresidenttrump
#swimset
#didierraoult
#framingham
#joyfightsfear
#corovirus
#yougoglencoco
#onlyinnewyork
#protectotherswearmasks
#mia
#pedo
#contouring
#quebec
#privatebusiness
#cancelevictions
#80skid
#teenagers
#sundress
#dontouchmejoe
#biasedmedia
#complicitmedia
#obamalegacy
#logomasks
#atleastsixfeet
#shellylewis
#bibleverse
#nyapantherpride
#strengthinnumbers
#notmovingon
#fightthegoodfight
#covidmary
#betterthanaventilator
#lakecountyca
#asianamericans
#clarity
#putpeoplefirst
#idontwanttodie
#tattoosbypj
#guarantee
#jewtelligence
#mentalwellness
#sunflowertattoo
#filthyrich
#friday13thtattoo
#gagorder
#thirteenrosestattoo
#106daysofsummer
#classicrock
#deletefacebooknow
#zebratattoozstreetsboro
#voteforleadership
#realmenwearamask
#hidden
#itisntoveryet
#glamourous
#icecreamtruck
#latenight
#sweater
#vanillafringeboutique
#istandwithyou
#californianswearmasks
#knowyourhistory
#aparttogether
#whowhatwear
#sj
#cancercare
#equalitymatters
#springandsummer
#musicteacher
#psas
#kaftan
#dumbasslist
#fakenewsfox
#backpiece
#reprorights
#pinkflamingos
#facepants
#musiciansofinstagram
#designsbytiffanyj
#elmo
#libertarians
#givemeliberty
#buffythevampireslayer
#staywithliteracy
#musictherapy
#fixedit
#villageidiots
#walks
#division
#senseofhumor
#oaklandprotest
#may
#clearview
#maskfun
#takecareofoneanother
#instaphoto
#1stdegreemurder
#mostamericans
#reconstruction
#yougov
#yougovpoll
#marketbasket
#makeitlaw
#walkinclinic
#kwiktrip
#workersafety
#trumphaterally
#flatironcity
#juneteenthtakeover
#blackandgray
#ceos
#tweeting
#highest
#wink
#inmylight
#tanisjustice
#somuchfun
#streetsofnewyork
#notredame
#ross
#godwarrior
#mandypeeketattoo
#fashioninspo
#hellosunshine
#chicagoriots
#weheartgavin
#bigbaby
#latinosforblacklives
#satanicritualabuse
#wyfm
#wadt
#sidewalkservice
#notimetodie
#stluciecounty
#pjmasks
#chianti
#liveandletlive
#ombre
#asco
#acrylicpainting
#coronavirushearing
#doitforyourmom
#maskuline
#csp
#rolltribe
#honda
#normansgonewild
#myass
#eufaula
#stank
#brainworms
#b
#keepboonehealthy
#drdisrespect
#itstheleastwecando
#privacymatters
#boobiemask
#invisibleman
#cockblockcovid19
#trumpisresponsible
#stay6feet
#preventcommunityspread
#appreciation
#seewhatididthere
#rx
#protectsomeoneelse
#senseless
#send
#watchandlearn
#prayforhumanity
#watsonville
#korn
#wearalifepreserver
#immature
#eufaulaalabama
#getawayfromme
#sweetsophia
#savemoney
#lab4life
#oxfordms
#miniroadtrip
#zombieteethclothing
#shsu
#coconut
#selfishprick
#volume
#abpoli
#healthisthenewwealth
#cfs
#peacefuldemonstration
#gopain
#highschoolgraduate
#nationalgeographic
#keepyadistance
#karmasucks
#liveallin
#handmadecards
#kempsucks
#pantset
#shoegaze
#trance
#dancemusic
#clementinefloralworks
#techno
#homestate
#radioflyer
#careaboutrare
#tricycle
#bestwoof
#pitbulls
#walkwithus
#clearmask
#floydgeorge
#henriettany
#wmat
#massgatherings
#soshowmeyourmask
#whereisthelove
#cubfoods
#unfi
#designs21vegas
#dougdouchebag
#realhumanswearmasks
#protectyourworkers
#lawlife
#ihateselfies
#cdcreccomends
#tattooofinstagram
#truegrumpybaby
#seattlemask
#resignpence
#vincent
#3yearsold
#littlevoice
#chasingwaterfalls
#fellowamericans
#inkspiration
#classofcovid19
#restaurantowner
#ehcomunidad
#bedtime
#antilife
#alternativefashon
#happymail
#testingblitz
#wewanttolive
#covedopening
#dontbeajackasswearamask
#mytown
#asdhs
#dogsforbiden
#vectors
#wahyourhands
#thatmasklife
#masklessmonster
#coronavirusdoes
#covid19georgia
#wearingamaskwontkillu
#tubefacemask
#endthemandates
#foster
#ufcfightisland
#actionsspeaklouder
#deathwaiver
#mjskraze
#danielcamerondeathcount
#fansonly
#lobolove
#votingforourlives
#calltoarms
#day21oflockdown
#gopgotohell
#msmacares
#youchoose
#accountant
#gains
#boldwillhold
#notavictim
#cctown
#nurselauren
#risingtogether
#strava
#thisisparma
#keepitflat
#standsixfeetapart
#wearamaskforfootballsake
#hurricanewarning
#staythefuckathomeifyoucan
#bold
#sketchcram
#85cbakerycafe
#rosegardenrally
#note
#fatguyradioshow
#systemiccorruption
#stampinup
#lastofuspartii
#gopkillskids
#ladyadolf
#yellowcabaz
#518rainbowhunt
#gopownseverydeath
#gyncsm
#lightacandle
#enablevets
#penandink
#canceltrumpphoenix
#sharesunshine
#comorbidity
#theearthisround
#slay
#historywilljudge
#masks4farmworkers
#vetshelpingvets
#fightingthepandemic
#virgo
#canceltrumpsazrally
#romanceauthors
#hockeymask
#worktraining
#icetea
#outdoorshopping
#barfood
#fridayjr
#thismeansyou
#757together
#factfriday
#hot91online
#isupportkeisha
#windowshopping
#thevalley
#relationshipadvice
#freelancer
#matchyourmask
#karate
#markkellysenate
#epipens
#protectyourcustomers
#gafter
#twospirit
#ovarcome
#olympics2020
#aintthathard
#necktubemask
#camogreen
#trueheroes
#trumpet
#rvadine
#chinacoronavirus
#inkstagood
#rving
#allgenders
#bucktee
#firebiggs
#presidentnewsom
#gopandemicprofiteersgenocide
#shoreline
#didier
#maskalert
#bestversionofyou
#needyourhelp
#committocommunity
#manualtherapy
#exercises
#oneononept
#chakra
#eightsixfourfive
#arizonians
#newidea
#supportlocalartist
#tshirtjunkie
#pounceaccounts
#throatpunchfriday
#mommasaidknockyouout
#changethesystem
#show
#weedmask
#badidea
#markmeadows
#craycray
#kombucha
#chart
#flyinginapandemic
#voteoutkemp
#4wx
#apartnotalone
#dailybeanshappyhour
#lowestiq
#charliebaker
#kiedingplg
#kieding
#disneyland65
#republicparty
#stopthespreadofcovid_19
#sanjoseca
#stayback
#trumphenchmen
#cantwaittoseemyfriendslistshrink
#pokeronline
#makeorwellfictionagain
#achengardner
#dcmedicaidmatters
#dollskill
#themadonnainn
#whatsforbrunch
#thecogisdead
#habitatforhumanity
#daviddorn
#maskupstg
#jogger
#trumpliedonehundredthousanddied
#newyorktoughlove
#staysafemke
#togetherweswarm
#protectingyounotme
#kiddingnotkidding
#cruzsafely
#exposefacebook
#facesout
#naustrong
#tattoocover
#selfquarentine
#housecalls
#theheartofthegame
#hairloss
#supportessentialworkers
#eatgoodfood
#trumpsfailure
#collections
#100kmemorialday
#weloveourmembers
#desertsouthwest
#donaldjtrumpresign
#pussies
#togethernm
#floridaepicenter
#bigredbus
#cdllife
#riverview
#cdl
#peterprinciple
#sexydress
#peoplearecrazy
#unlessyourelickingthepresidentsboots
#kidslearning
#kempkiller
#economists
#feedaz
#allabouteve
#bettedavis
#weirdtimes
#musiclessons
#andglovestoo
#tattooedguys
#lifeinthepandemic
#donttouchfaces
#hiddenheroes
#cvid
#2020shitshow
#sista
#jackblack
#teamgage
#blackvotesmatter
#shutdownamericanow
#virtualopeningschool
#blackswan
#onehumanfamily
#wellnessworks
#hrmatters
#briankempisanidiot
#blacklifesmatters
#courageon
#vulnerability
#hydrocholoroquine
#vulnerabilities
#demonstration
#foreveryoneelse
#voicetag
#transition
#rotisseriechicken
#couldashouldageorgia
#voicetags
#cancun
#trumprussiacollusion
#crushanddefeatcovid19
#saveourvenues
#americaneedsaplan
#peacocktv
#javierambler
#137k
#pandemictimes
#couragecalls
#sierraleone
#adorableadornments
#nved
#azphotography
#avondaleestates
#myama
#thankfulfridayforessentialworkers
#nvteach
#maskorcasket
#theywereus
#surroundedbycovidiots
#buffandbluefriday
#workingremotely
#pullyourpantsup
#actsofkindness
#beloved
#nursejudy
#personaldevelopment
#wheeloffortune
#missyouall
#polycottton
#covidnewnormal
#amctheatresondemand
#summerinthemitten
#gloryholes
#pinterest
#fortyfine
#mu
#rainbowpride
#madatorymasks
#forshame
#pagansofinstagram
#dreamcatchers
#physicallydistancing
#visittucson
#munch
#cosmicbobbins
#clevelandsews
#brsigmadst
#makingthebestofit
#foxpropagandamachine
#workgivevoteblue
#whenwillitend
#sofreshandsoclean
#mycovid
#dukeenergy
#azlife
#youllstilllookcute
#hailmary
#lifeinisolation
#sisterlove
#joewontkillyou
#t1dlife
#amctheatersfail
#deadmoviefans
#doommetal
#maskprobs
#garagesale
#servers
#ellsworthmaine
#physicalconfrontation
#distanced
#wakeupeverybody
#testprep
#gilbertkindness
#maskgavemecorona
#breathneck
#donottouch
#nichollsstrong
#goonies
#stag
#wlox
#heattwitter
#discountlamps
#savannahbeecompany
#sweets
#typhoidkaren
#coronaart
#puertovallarta
#visitconfidently
#covid19humor
#fullspeedahead
#datelinefamily
#theflu
#highlycontagious
#characterart
#supportmentalhealth
#illdoit
#lifeattheendofamerica
#inception
#hmxme
#drschollsshoes
#drscholls
#davidhasslehoff
#knightryder
#youngstown
#fairstrong
#clocktattoo
#gaychristians
#livelaughlove
#godblessusall
#smartmasking
#griftersgottagrift
#surfing
#redundancy
#openupthecountry
#domipart
#shhc
#nuderesort
#putbackicubedinfo
#donotbowtotrump
#lawrenceville
#3dayweekend
#crazyrichasians
#notetoself
#kappa
#almostnaked
#kkkemp
#graduate2020
#unfortunately
#suitelife
#suitelyfe
#science2020
#ourerie
#dietcoke
#terroristtrump
#onesies
#coronainpakistan
#donotsendthedata
#settinganexample
#fridayface
#masklessinarizona
#mulder
#ramnathkovind
#wherearethepatients
#foxtrothead
#talktome
#masksslowthespread
#fuziaworld
#bonitaspringsflorida
#thwg
#dynamicink
#fabricarts
#wardrobedesign
#votevets
#wearafvckingmask
#socialdistancesaveslives
#without
#operationsummer
#vegassafely
#onelesscase
#endpoverty
#kidsactivities
#teammagecomp
#protectfamily
#lambright2020
#fucorona
#maskini
#bookkeeping
#tvtime
#educational
#monticellomagic
#wearahomemademask
#florideath
#ussliberty
#karenandkenmaskers
#acme
#newnormallife
#guyana
#brophy
#godblessusa
#magecomp
#keepyourcitysafe
#phatgirlfitness
#lovecharlotte
#cantvotewhenyouredead
#rawbreathing
#lagos
#gonetosoon
#beessential
#bluelivesdontmatter
#ayesiosmios
#wearamaskmija
#end
#tunnel
#beaherowearamask
#surreybc
#chicagohiphop
#fatandfunny
#itsapieceofclothpeople
#furona
#pow
#west
#tictok
#nowinsituation
#mymomisacardiologist
#longlayers
#2ndstreettattoo
#protectourveterans
#maskupsanluis
#spacenews
#saucer
#saucerfulofsecrets
#bogey
#pupinabackpack
#whoraisedyou
#lincolncenter
#cdcstopthecoverup
#soundsaboutwhite
#covidprotection
#experiencedekalbcounty
#belmont
#enjoyillinois
#strzokpage
#dynamicblack
#ilovebrooklyn
#wrapup
#pitchjokes
#dontbea
#educationoverpolitics
#thesalonpeople
#efc
#avedaflorida
#incorrect
#nationallockdownnow
#hellofresh
#countrybeforeparty
#pennstatemedpeds
#bountyhunter
#starvstheforcesofevil
#activemedicalsupply
#uninformed
#womensmasks
#coosbaysummer
#medpeds
#pfizer
#dickmove
#teamphchat
#cinemas
#keepingupwiththekarens
#dontpipionme
#washyourhandstopreventthespreadofdisease
#keepinghudsonhealthy
#healthyhudson
#qsaid
#pouncetheocelot
#downtownnyc
#timesarechanging
#bestrongforthosewhocant
#keeptahoesafe
#wearthemaskstupid
#gothawp
#billmurray
#freedomtobreath
#erocks
#nationalsecuritythreat
#fathers
#myworld
#unitedshades
#dishtowels
#newyorktogether
#maskupartist
#ccbq
#elsa
#discgolfneverstops
#americaisdying
#thanksassholes
#joebidenisracist
#alltheplants
#plantlady
#dontlie
#siamesecatsofinstagram
#masksareatrength
#nursery
#healthissue
#politicianswhocare
#catsarepeopletoo
#catsofnyc
#nyccat
#geauxsaints
#fundourschools
#topoftheleague
#fundoursafety
#stopthespreadamc
#caseysgeneralstore
#supportallsmallbusinesses
#bixbystrong
#alwayswithaloha
#nursesforbiden
#shorewood
#adamaronisanidiot
#adamarontonedeaf
#covid19intexas
#ourtime
#betrayedbygop
#futureisfemale
#duceyisatool
#fashun
#directorofhealth
#listentonurses
#overtonwindow
#thisisadamsstate
#clintonepstein
#makeitso
#wearamaskforthecommongood
#pghdiy
#racistgovernor
#trollsworldtour
#cassetteculture
#tapelabel
#doittogether
#diylabel
#dibbslyfe
#pghmusic
#pghbands
#presidency
#growtheeffup
#hubei
#wearamasksowecanhavesports
#jesuit
#sprints
#vinylbear
#bluemoon
#maskupnwa
#liloandstitch
#lancershockey
#wwf
#avedatampa
#peoriaaz
#amcstubs
#pxu
#shopmaramcs
#lifeinthetimeofcovid19
#notice
#buddy
#lifeclinic
#wecareforyou
#turd
#marketingforthenow
#azright
#newspapers
#itanfans
#sharpton
#republicanssuck
#atlantabraves
#soccerbars
#msnbcsucks
#sierravista
#maskupjv
#liberalmedia
#masksarepatroticaf
#coronainsedona
#johnlewisbridge
#palmettostate
#dubshackbbq
#omahamavericks
#avedatampasalon
#avedatampabay
#dogsarelove
#ovttds
#lefts
#americaneedsyang
#oldwest
#gopcovidmassacre
#rehab
#alsharpton
#powerthepolls
#orderup
#keepneighborssafe
#covidqs
#trumphasfailedamerica
#customprints
#andwealldie
#homemadedough
#homemadepizza
#sketchnotes
#claustraphobia
#wearaask
#chicocalifornia
#housemountainyarn
#hiroshima
#showsomelove
#onetucson
#maskupsrq
#135000dead
#votewithyourwallets
#votelocal
#lizcheney
#riskman
#cawx
#childrenmask
#savesports
#shopyourstyle
#fossilfuels
#professionalproblemsolver
#virushotspot
#goodday
#driveup
#ghscares
#gchccares
#rearviewmirror
#tugglenation
#greatestofalltime
#endoflifecare
#trumpmustresignnow
#stolenelection
#emancipation
#digitalhealth
#maskexemption
#mtfbwy
#jedimaster
#vamosatl
#kmrdiversity
#gaygram
#rei
#wesurvivetogetherbutonlytogether
#wearemayo
#mayostrong
#myfrenchbrocante
#troglodytetrump
#nakedpeeanalogy
#maskofdenver
#greenvillecounty
#coronavirue
#beopen
#preventative
#noblesville
#gaylatino
#shopsonfatherland
#notcounseling
#dearamerica
#kirstenchallenge
#rezlife
#innovative
#treasonousgop
#deafcommunity
#mrgrump
#cleartobeclear
#gopgreed
#defundapd
#cuomosexuals
#nastygames
#socialdistanceing
#peoplenames
#oldads
#palmettostategames
#notmyamerica
#solotravel
#recipes
#followthedata
#mandatorymasking
#dontbreathonme
#thisisntaboutpolitics
#wearamask4usa
#hospitalitystrong
#maks4all
#neurolinguisticprogramming
#psychosomatichypochondria
#duchess
#thinkaboutthekids
#watchyourdistancestaywell
#skiing
#covidgarden
#earcandy
#msladydj
#chirpradio
#beautybyduchess
#donkeyoftheday
#japanesetattoo
#washhandssanitize365
#peoplenasty
#wallmart
#dontbegross
#mgwv
#postmodern
#groot
#nolaopen
#geekypeeples
#2020inpictures
#titos
#womaninbiz
#backthehellup
#hippiechic
#godhearourprayers
#staysafecoveryourface
#electionshaveconsequences
#gopkillamericans
#covidriveway
#forfoxssake
#dontkillpeople
#standupandbecounted
#keeptheschoolsclosed
#covid19ark
#chuckwooleryson
#maskscanbestylishtoo
#paperairplane
#folkpop
#psychedicpop
#peony
#notupfordebate
#kartikeya
#wearamaskpleasega
#styleboy
#upsidedownstories
#take
#canitbeallsosimple
#barsopen
#ronaidontwantcha
#werisingphx
#phoenixprotests
#onstage
#july24th
#pnwcorgis
#britishbusiness
#uniforminourexpertise
#gothgeek
#d20
#twometers
#tipyourdriver
#cityvibes
#scienceteacher
#rideandvibe
#mastup
#swingleft
#whatiawrongwiththispicture
#pnwdogs
#pembrokewelshcorgi
#briankempmustgo
#corgisofinstagram
#micropeen
#justinfields
#lovewithoulimits
#yesgretch
#thriller
#trumpistrash
#impressions
#thequeenhasspoken
#gopiskillingamerican
#magacovidiot
#ahmaudaubrey
#trxmp
#defy
#supportpublicschools
#uknown
#nocash
#helpfromhome
#eastaustin
#beautifulbc
#bayview
#showyoucareftwayne
#charade
#dontbselfish
#aidsvaccine
#gaymedtwitter
#stayhomewithme
#decencyandtruthmatters
#unitelr
#dropandgiveme20
#heskillingus
#mary
#borders
#notjustaheadache
#recommend
#cleopatra
#corny
#floridahousedems
#bekindtoall
#morganchasingbirdies
#100kin30days
#hub
#radiopabs
#liff
#13reasonswhy
#motherlovesyou
#democraticcriminalnetwork
#hellomynameis
#diymusician
#collaborate
#sidelinedbutnotsilenced
#enjoyingeverydaylife
#morgashley
#wherearetheppe
#trumpgenocidedeathtoll118k
#funfood
#waffles
#maskproject
#artistagent
#lucascounty
#caringpeoplewearmasks
#mayfield
#sneezeinelbow
#orleansparish
#oleksiinovikov
#louisianaisdifferent
#onepeople
#cosmolife
#husbands
#lingandlouies
#asianfusion
#broncosafe
#mywordmycle
#notboringnation
#tuw
#brabr
#distancio
#breadface
#br
#surdeg
#havemanners
#cheerleader
#toledoohio
#ateam
#yakivegas
#conmantrump
#thepalmspringsofwashington
#losinghope
#augmentedrealityart
#justagame
#itswhatwedo
#cuomolove
#iheartcuomo
#morningnoonandnight
#vancemonument
#beautyblogger
#kale
#jaredpolis
#stanleewouldwearamask
#nycgovcuomo
#radiatejustice
#radiatepeace
#thecoolkidsaredoingit
#illustrationartist
#mugshot
#royalrumble
#probableaccomplice
#allamericans
#cps
#team12oz
#maskresources
#bloodevidence
#12ozstudios
#shropshire
#wecreatecharacter
#nonmaskers
#eatsafeoc
#beekeepers
#portaransasbeaches
#musicismedicine
#wearamaskdamnit
#selfiedad
#take2
#schoolleaders
#vermontbyvermonters
#guttergarbs
#covidartmuseum
#day114
#mayorkellpalguta
#prescottvalley
#bunsonparade
#takethislosers
#detective
#fox35
#halloffamer
#smmlnyc
#withcompassion
#sunsoutgunsout
#tell911ifyouaresick
#drinkcraft
#taproom
#durm
#staysafeminnesota
#lebanon
#schoolpr
#nycprimary
#uwgb
#abelist
#nmgolf
#sliving
#fife
#cindyellisoncompass
#dontbestoopid
#dihydrogenmonoxide
#mistressvivian
#missvivian
#missviviannyc
#cheercoach
#truthis
#mynewmexicogolf
#realhero
#stopgathering
#dailybriefings
#sunsafe
#blacklivemattter
#trumpcrimecommission
#maskornomask
#destruction
#compassconcierge
#goskateboardingday
#myth
#covid19resourcesharing
#commencement
#grady
#getsomesun
#phoenixprotest
#idahoans
#sculptureart
#artistjuming
#chicagopublicart
#cindyellisonrealtor
#chicagosights
#celebratetheeveryday
#lovinglangham
#langhamreturns
#hereforyouohio
#paidprotestors
#cameroon
#dre01249232
#bruhmoment
#riversideparknyc
#covidq
#thisisthefuture
#thirstythursdays
#renovate
#dfwnonprofit
#dfwtheatre
#pastels
#schooner
#alliedscss
#socialcaring
#wearamaskface
#blackcatsofinstagram
#thenexecute
#governmentcontracting
#followtheblueprint
#partnerinsuccess
#constructionsite
#usamilitary
#ucsffresno
#personalization
#bunnylewis
#maskentucky
#lifeskillssouthflorida
#bed
#yeast
#safelyreopenschools
#healthylife
#tvnewsers
#tvnewslife
#tvnewsphotog
#tipitinas
#prosecutekillercops
#teamharris
#kytourism
#gmj
#charmeck
#cms
#austindesign
#ginm
#thebloodcenter
#doubleredcelldonation
#nationalemojiday
#trumpsliescostlives
#godblessedamerica
#wainscoat
#fulldisclosure
#phsufamily
#instavideo
#praisebreak
#faithregional
#baltimorestrong
#loma
#milbon
#comeoncalifornia
#wearfacecovering
#healthyscottsdale
#paneling
#viaofanatolia
#downtownhaddonfieldnj
#superstar
#usashame
#morean
#rdh
#weekendready
#goodfight
#fionathehippo
#sitevisits
#coupdetat
#booksareessential
#fivefeetapart
#stayhomestayanimated
#secretsocieties
#nottodaykaren
#justiceforlavenajohnson
#minimizecontacts
#massageschool
#columbus614
#day4
#koverupking
#stcharlesparish
#momsforbiden
#hahnville
#thereisstillapandemic
#whenindoubtdonteatout
#thexfiles
#cardinalfam
#homecoming
#movingon
#ilovehorror
#keepgrinding
#koshurwearsmask
#jenniferlinch
#transittuesday
#boycottnetflix
#shutdownarizona
#coverfaceinpublic
#yotes
#savedrfauci
#composting
#droffice
#compostable
#beacauseicare
#livesoverlawsuit
#liseysweet
#vain
#sexynurse
#probed
#kazakhstan
#canton
#fulton
#vetsagainstgop
#highfashion
#sexpredator
#arizonaliving
#alienlivesmatter
#columbiamo
#jackalope
#whychooselakeland
#az01
#gamerlife
#churchfamily
#gooddude
#kentisamurderer
#foggy
#tamirrice
#bw
#houseofmucha
#grid
#crook
#dmforinfo
#pontetumascarilla
#blackfacemask
#halloweeniii
#poweredbyu
#aeo
#vivelafrance
#relationshipgoals
#prejudice
#innovator
#mylastfmweek
#elderlycare
#impeachbillbarr
#lovemydad
#gopsuperspreaders
#facebookdown
#ha
#summermakeup
#dailydrawings
#greaterphx
#summertrends
#frankzappa
#holyshit
#maskuplifeiswaiting
#deathtolls
#motherroad
#tulsa66
#azparents
#azmoms
#azmommies
#americastrongerwithbid
#azmomsnetwork
#indiegame
#wherearethechildren
#mobilegames
#durangochamber
#pchkids
#americaneagle
#realismtattoo
#manupducey
#princewilliam
#droz
#downwithmaskholes
#ok66
#hylp
#proudtobegim
#serveandprotect
#fortunate
#everydayrustics
#drivethrutesting
#theballsinyourcourt
#carefullyreopening
#trumpscovidconvention
#happysun
#grumpycloud
#lightexercise
#govreeves
#maxheadroom
#kompromat
#needham
#socialworkers
#series5
#familypack
#serapemask
#hypoxemia
#newton
#worldcup
#millicentpatrick
#isithalloweenyet
#chasebank
#partner
#protestbutnotunlawfully
#diyhaircut
#fullcolor
#johnnydepp
#zerointegrity
#staymighty
#shattered
#broken
#donpost
#mall
#performativebullshit
#fightforthefallen
#belmontshore
#command
#liffunderthestars
#santafeartist
#classichorror
#malcolmx
#thebrowshaveit
#maskwearingiscaring
#number1
#coronavirusstillhere
#overdue
#nyyorktough
#safestart
#furryartist
#lovethegame
#twitchfam
#shutdowntrumpsdeathrally
#long
#byob
#bbd
#protecttheothers
#kidsshop
#zerotrust
#nyctattoo
#shopbrooklyn
#useyourmask
#tripled
#phillyphotographer
#covidanxiety
#defend
#katrinakaif
#2020vibes
#covidcation
#briannakeilar
#probono
#highriskjagoff
#housetargaryen
#cuttingboards
#dbad
#stinky
#onlylouisiana
#nickcannonisright
#because
#vanityfair
#jasonmomoa
#savesmallbiz
#trumpscovidfail
#covidisakiller
#behavioraleconomics
#protectnebraska
#scopememo
#scopememos
#dontmesswiththemasked
#iamrenewed
#masktribe
#weartheefnmask
#amazonstrike
#tmltalk
#leafs
#bookstoresofinstagram
#stopthemaskshaming
#nerdtweet
#conservativebullshit
#btfu
#maskedheroes
#whitemaleprivledge
#covidstupid
#whaleshark
#padi
#keepyoutubecreepy
#theblackdeath
#beatlongbeach
#youareprotected
#thanksdoc
#whereshenry
#silverlakenaturecenter
#carwash
#105degrees
#heatindex
#cignaaz
#wearecigna
#freemasksforeveryone
#longliverbg
#utahjazz
#loveisstronger
#allgasnobrake
#mikebrown
#covidisntgone
#ladieswhodesign
#seeyouonthetrails
#pulsenightclub
#notyouormebutus
#hospitalmasks
#masksup4all
#whataburger
#policefreeschools
#santacruzcountystrong
#mfol
#backyardchickens
#mediascum
#freecovid19testing
#shocking
#muschealth
#letlovelead
#motor
#iphone11promax
#vallymetrotransit
#fittedfacemask
#maskshion
#youarevital
#chyna
#vitaltolife
#powerofawe
#pennbioengineering
#thanksrn
#vulcanideology
#zebratattooz
#dontkill
#itsnotthatcomplicated
#mandatemasksohio
#livelifehappy
#homefires
#aei
#sciencefact
#weride
#flpol
#lakeland
#learnfromothers
#polk
#masksovervanity
#adacounty
#gopgovernors
#hustling
#maskbiz
#backtattoo
#saferinside
#evenyou
#waragainstvirus
#scully
#raps
#curbthevirus
#practiceselfcare
#biologicalattack
#whatnottodo
#maskfailures
#iainthomas
#spikelee
#rare
#savetheboomers
#kayne
#stayhometosavelives
#claycounty
#crafter
#creemee
#letsgomavs
#letsdoit
#architecturephotography
#whenising
#mayflowers
#toiletpaperhoarding
#birthduringcovid
#coolheads
#fightaids
#coastisclear
#bottomupbill
#champions
#pvdslowstreets
#roadtoreopening
#socool
#teamcoolheads
#greenmarket
#toiletpaperhoarders
#supremecourtruling
#livesummer
#keepacoolhead
#trumpcriminal
#balcony
#donttouchurface
#getsome
#marxistblm
#publichealthisnotpolitical
#growingoldisnotforsissies
#takecontrol
#staywellva
#lgbthealth
#qtipochealth
#peopleofcolour
#whereisghislainemaxwell
#stillatrisk
#vaxxers
#deescalation
#cajunnavy
#kpen
#ourszn
#takebackaustin
#quarantinelifesucks
#denverprotests
#camgirl
#thisvirusisreal
#alltimes
#nomaskbbkillers
#coyote
#whitmersoccer2020
#coronaviruspandemi
#protego
#catloversagainstwhitesupremacy
#hopeoverfear
#maskupsouthbend
#mars
#achalkboardaday
#withlovemila
#patriotnation
#dancersofinstagram
#gnv
#claws
#therevolution
#catmagicpunks
#mandatemasksaz
#reopenoregon
#turnoutthomasmassie
#barandybarr
#getgroceries
#supportfrontlineworkers
#protecttheworkers
#taurus
#nomaskskillpeople
#davidduchovny
#backin2020
#shibamask
#shibalove
#superfun
#socialdance
#susieshibe
#newfraamewhodis
#legalizebeingblack
#blacksincethe80s
#blackin2020
#moulinrouge
#2fraames
#2fraamesmmedia
#boycottscottsdale
#candacereels
#orthopedicsurgeon
#rogerwaters
#crying
#witchyshit
#radiodrama
#atlien
#witchyfashion
#manleylabs
#foeapparel
#protectourpanthers
#repthat
#totherescuelove
#nokkk
#fuckthefeds
#votetrumpoutofoffice
#manley
#tubesrule
#cividiot
#becauseweallcare
#bandanasrule
#dumbpandemicdecisions
#buckybarnes
#healthcareprofessional
#phucstyxtattoosupply
#shibainu
#dresscodekevin
#witchystyle
#witchyshop
#actsoflove
#goyabeans
#phasesofgrief
#planecrash
#extremerules
#ithought
#likeyoucare
#nugschillinandgrindage
#about
#weezing
#governorsorders
#whitehousepressconference
#ram
#kieb
#kashmirbleeds
#goatsofinstagram
#chorusphotography
#jointhechorus
#photojournalist
#afterlife
#jointhecause
#drycleaning
#leatherbra
#actions
#leoenergy
#astrologyaesthetic
#astrologyfashion
#leoseasoniscoming
#kobfire
#ourworkmakesyourworksafer
#nickmason
#gopdeathtoll122k
#elf
#texasteachersarenotexpendable
#stat
#repulicans
#fitlife
#davidgilmour
#ihme
#refresh
#refusing
#rollwithme
#covidfoam
#kickitwitkcmc
#saveourcity
#handy
#keepcommunicating
#reset
#rawbosslife
#familycounselling
#oklahomalivesmatter
#psacwbb
#magalivesmatter
#ngbc
#wild
#drrickbright
#youcanmakeadifference
#daledynamo
#bottoms
#harveyweinstein
#maskswithstyle
#letsdoittogether
#murderedbypolice
#sextraffic
#ignoranceisnoexcuse
#arresteddevelopment
#unifight
#halfsleeve
#thecasagrandes
#coveryoface
#snapseed
#pale
#esyrockstars
#615am
#nephew
#northwestern
#proudprincipal
#buildabetteryou
#nbabubblelyfe
#cats4biden
#byebyeandy
#avatars
#callusfirst
#sleepapnea
#covidprobs
#capitalpracticeconsulting
#wrightbeamer
#testingsite
#stfuandputonamask
#keyswalletphone
#livewelltogether
#bethankfulpolkcounty
#getgordon
#template
#baileybluejays
#studioartbailey
#everybodyneedstomaskup
#medicalpros
#mustsee
#nogodsnomasters
#keepingbusy
#mariettaga
#foundation
#onesize
#iteachart
#touchtool
#signsoflife
#brandambassador
#cannabislifestyle
#jointhemovement
#lawoffice
#beachhair
#takebackgeorgia
#bottomsforgovernor
#bottoms2thetop
#farmingtonhills
#lord
#southeasterngrocers
#bronxville
#briarcliff
#greenlawn
#whereismyppe
#weedporn
#nycweed
#howmanytimesshouldwerepeatit
#smellproof
#odorproof
#lovethisman
#wereinapandemic
#cannabisstyle
#indoor
#impeachmentisforever
#chainmaille
#maskvilleusa
#pooltoparty
#dislikestupidpeople
#headaches
#spidergwen
#seattleartists
#matchmaker
#customersafety
#muhfreedumbs
#appsrock
#shoulderpump
#someday
#501st
#girlbot
#dearwhitepeople
#thet
#newstore
#thetlaunched
#antiviolencecenter
#wearingamaskisnotpolitical
#letskillit
#wendoverartgroup
#malkiabrands
#dontbeajagoff
#2018election
#goodlaughs
#peahi
#thermometerdigital
#whatsreallygoingon
#defiance
#eastflatbush
#csdewittphotography
#heatwave2020
#exemption
#tribelyfetuesdays
#coveryourself
#tribelyfe
#needenforcement
#alwayslove
#godsworknotmine
#rocklincatarget
#selflesslove
#timeislife
#t4life
#trumpmeemee
#kettlebellworkout
#kettlebell
#att
#seatcapacityillusion
#criminaldefense
#animaniacs
#foryoursafety
#closernews
#knight
#thettogether
#501stlegion
#circuit5
#pleaserememberhumans
#mortal
#proudtobehca
#hcahealthcare
#blockedwriter
#dallasmarketcenter
#healthpolitics
#robotcisterns
#wuhanchinesevirus
#wzlx
#thetcommunit
#envisionthet
#keepup
#drpunch
#timetoheal
#cult45covid
#trumpcoronavirustulsarally
#tulsarallycovidcases19k
#guybot
#lagrangega
#oklarona
#athensgeorgia
#quarantinesummer2020
#bioweapons
#wearestillhere
#listentomedicalexperts
#cultoftrump
#solettowrap
#characters
#chump
#sanitise
#hilisticallyspeaking
#ndssunitedtoserve
#spookymasks
#letyourfreakflagfly
#elahieyecare
#publichealthhero
#marinecorps
#prayerworks
#covidawareness
#shoot
#chrismcvillain
#hamptonroadsva
#protectdontinfect
#iwearmaskstoprotectyou
#amwritingfiction
#mecklenburgcounty
#1000masksdonated
#esaudio
#prayhat
#wearamaskendthepandemic
#cuteaf
#momappreciation
#pedscicu
#minihorses
#istandwiththeconstitution
#joblotfam
#katycaukerart
#nli
#d1baseball
#papajohns
#msbainc
#endmanels
#wherewouldibewithoutmymama
#anchor
#scavengerhunt
#californiamiracle
#safeseptember
#coral65
#barbarossa
#raisethevibration
#kissfan
#stonecold
#atthegatesfans
#aacr
#skindeep
#stayhomedontroam
#covid19epicenter
#denvermasks
#covid19denver
#mydenverview
#clinicalresearch
#masktheworld
#pollination
#lookbook_fiction
#upcyclersofinstagram
#upcycledclothing
#columbusrun
#crisiscare
#notfrombillgates
#notcausedby5g
#life2020
#smhnews
#womensstyle
#shutdownsavelives
#tarmac
#ukmask
#bepeace
#2020compliments
#houstonsafe
#nascaronfs1
#cnet
#theapocalypse2020
#covidiotsaz
#oneatatime
#disneymasks
#possum
#curbsidepickupavailable
#ithelps
#melrosema
#fuck45
#beepbeep6feet
#thejokermovie
#tookmasksoffonwater
#dotarddonnie
#bemaskuline
#skateboards
#fuckthecorona
#schoolopenings
#maskuptexans
#focusonsafety
#residentwellness
#gbv
#jgeilsband
#paulrudd
#dailymask
#thecureisnear
#cityofmesa
#wakethefuckupamerica
#stayhealthyreturnsmarterreturnstronger
#maskupandlive
#nateeatelier
#personacustomclothiers
#columbusisfashion
#prolifeisoverparty
#trainingmask3
#okstrong
#ca10
#maxcapacity
#tweeps
#hillcountrydistillers
#yestheydo
#graduatetogether2020
#anthropomorphic
#fauci2020
#monograms
#reptile
#baconstrips
#donnalewis
#demsunite2020
#gotg
#everydaylife
#365happydays
#rethinkyourdrink
#craftspirits
#stillstrongtx
#thebridge
#distancingsocially
#dershowitz
#thepandemicisntover
#cousins
#makesomenoise
#warriorwoman
#stayhomestaysafer
#changeyourmindset
#changeyourfilter
#thecuomolie
#marketingtips
#carolinas
#leak
#covid19fi
#stewardship
#salem
#kidd
#staysage
#estrellamountain
#lookoftheday
#staycovidvigilant
#amaskisnotpolitical
#oxygenate
#innovatons
#careforyourneighbor
#morethanabakery
#taideargelia
#dtid
#respectthelaw
#billleeplayinggod
#carealinecares
#dontdenyscience
#boycottfoxnewsadvertisers
#handinpocket
#beingme
#youcantmakethisshitup
#stayhip
#fighttyranny
#creativefun
#pediatria
#kenlynkouture
#makemesmile
#eyemask
#salvation
#seenonmywalk
#holydiversac
#atthegates
#drbonniehenryfanclub
#groceryworker
#boycotthyvee
#trumpscovid
#nothing
#socialdistanceplease
#runwithus
#wearepueblo
#puebloproud
#boycottairlines
#86_theweakfakepreznow
#maskuptosaveyourgrannieslife
#uaf
#nicaskew
#alwaysunited
#protectotherpeople
#waffle
#mathematicians4masks
#wininthedark
#kewpiepride
#masksdontkillstupiditydoes
#denverfitness
#blesshisheart
#wakepol
#masksdoharm
#maksarenotpolitics
#masksarentforweaks
#schwenskvillepa
#collegevillepa
#neurologist
#metroman
#dontbelievelies
#freedomtobe
#doggydistancing
#escalabusinessschool
#uptownfunk
#rioranchonm
#medicallyfragilechildren
#maskupshelbycounty
#takeyourtemperature
#zoeylation
#mmsm
#puhff
#justakidfromakron
#nygiants
#giagunnmakesmesad
#neverforgotten
#kauai
#apollo
#summerwhites
#fiestamaskup
#electricityfun
#forkinplug
#uscoronacasesontherise
#deathangel
#familymatters
#trayvonmartin
#rishikapoor
#usarmyvet
#standingsmall
#pocus
#emptystreets
#closeallgatherings10
#fakedonaldtrump
#epsteindocumentary
#dayofgratitude
#pewpew
#hosted
#downtownbethlehem
#livetweet003
#heonlylies
#milanrendition
#aubreyshine
#htownfinest
#htownmusic
#nightlifestyle
#glowparty
#propagandist
#alrightalrightalright
#justno
#lastnightparty
#letsgetbacktowork
#plaguetimes
#declas
#aboutface
#pennystocks
#saveohioselection
#masks4all4ever
#gottamatch
#5k
#diannefeinstein
#zakbagans
#celluloidmasculinity
#polishboys
#takeamericaback
#hehe
#wearyourdangmask
#fiji
#stayhomeormaskup
#walkwithadoc
#staysafestayalive
#amendment25now
#carewomenshealth
#etsu
#orlandosmallbusiness
#makeover
#counseling
#dyj
#ridiculousness
#notfitforoffice
#redvsblue
#virus45
#washamask
#northeastmpls
#membersmovemedicine
#scienceisnotpolitics
#smilingnow
#bronxzoo
#lionslivesmatter
#fondant
#usgov
#triviatuesday
#kickboxing
#bidenhasmyvote
#facemaks
#oneherd
#inboxme
#expedition
#discovery
#diligent
#letmeknow
#placeyourordernow
#madeinbroward
#ftlfopconnectingwhileprotecting
#pitt
#maskslookcooltoo
#maskupforsafety
#headinthesand
#seehowstupidthissounds
#drawingprocess
#digitalartwork
#drawingchallenge
#firstrespondertuesday
#flpd
#ochlovescommunity
#montanatough
#gerorgefloyd
#stayhomenow
#healthcarewithinreach
#allergytwitter
#innovationvscovid_19
#camoflauge
#stressedout
#cdg
#visitdenver
#healthyandsafe
#azabache
#visitcalifornia
#stsysafe
#datinglife
#gavinnewsomrocks
#nordeast
#southindyink
#bestofnempls
#t2q
#hamburger
#westcoastgk
#tonto
#maskshirt
#notpoliticaljustcommonsense
#mypeeps
#authorsformasks
#minnesotaprotests
#covidkey
#stashbag
#youlie
#californiaconnected
#east
#nestor
#doitforlove
#medspa
#headline
#siliconeer
#governorgavinnewsom
#ethnicmediaservices
#twitterstorians
#thankyoujoebiden
#hiphoped
#furryart
#oscarthegrouch
#dirtydog
#someonelovesyou
#subarusti
#extremerules2020
#tartanlove
#itssciencestupid
#commitment
#sundaysongbook
#abortionisessential
#cornynistoast
#electedofficials
#desantisiskillingflorida
#whatyearisit
#veteransagainstgop
#fatalaffair
#thetalk
#variantpodcast
#sjogrens
#newmonth
#masking4afriend
#responsiblereopenohio
#whistleblowercomplaint
#scienceisnotanopinion
#buffoons
#freemusic
#pubs
#flynnlied
#spaceout
#stopmewhenimlying
#senmum
#banemarrows
#fashionablemasks
#dhh
#chrisbreezy
#reopeningtexas
#kcsewing
#surfgypsy
#legacyofsewing
#income
#mnnice
#stlandryparish
#operationfacemask
#burlington
#oceanpark
#cecertified
#floridadepartmentoflies
#useyourprivilege
#blackowncatering
#chicasrockcc
#gumboforyoursoul
#louisianastrong
#reward
#coffeeovercorona
#startrekunitedgives
#jointheclub
#maskupsheep
#buschhhhh
#buschlight
#21forever
#21stbirthday
#laart
#49ersnation
#askgovmurphy
#blesshands
#quarantinephotography
#istandwithkeishalancebottoms
#blackgirlrock
#pandemictourism
#newtgingrich
#vieuxcarre
#dontforgetthemask
#fierce
#amilsteinphoto
#standforsomething
#worldbeeday2020
#ohgirl
#diving
#respectthescience
#smartphones
#reopens
#masksuntilvaccinated
#angelinajolie
#badbitch
#jalango
#seattlesafe
#tagsnbags
#caringiscool
#drbirxsellout
#whosthatgirl
#loveaugusta
#fccstrong
#wearethechurch
#donotwearamask
#bullshitterybullshit
#jbiii
#backtofebruaryagain
#gettattooedatspotlight
#makeelectiondayanatlholiday
#getridofelectoralcollege
#probirth
#sunshinecoast
#masksforwomen
#tuesdaythought
#upperdecker
#worldfamousspotlighttattoo
#selfabsorbedjackass
#welcometomiami
#spreadmusic
#fairfieldct
#vinylstreetcafe
#vsc
#indierecordstore
#recordshopping
#antimasklaw
#blackvoicesheard
#coloradomade
#covid_19us
#heydork
#large
#warmth
#fakefarmer
#extortion17
#trumpisnuts
#trumpmeltdowns
#trumpneedsmentalevaluation
#degenerates
#fornitemask
#bookreview
#etsymade
#apachejunction
#wienerup
#blankets
#rescuedogsrock
#ridusofcovid
#haboob
#getwithit
#windy
#ludavsnelly
#versuz
#masteredit
#masks4allireland
#only1racethehumanrace
#practicingwhatyoupreach
#imwiththeprotestors
#girlfriends
#nov3rd
#joe
#weloveourcity
#day137
#employee
#newreleasefriday
#maskdat
#charterschools
#marks
#linen
#wearamaskseattle
#steamboatsprings
#roast
#designdifferent
#westudentnurses
#truthoverfacts
#boohoo2u
#missohio
#missnorthwesternohio
#neglect
#dragonmask
#faceshaming
#trustsciencenotpoliticians
#firemurphy
#legolas
#coronaviruswales
#raposaseesall
#gigworkers
#socialstudiesteacher
#zombiesrun
#thistimelinesucks
#safetyonset
#timburton
#psychopathpotus
#delcostrong
#missamerica
#allisablessing
#loveisuniversal
#gothamist
#fuckamerica
#testingtracingdistancing
#nojudgement
#burqa
#cronyvirus
#springlooks
#johncrawford
#capecomiccon
#crazycatlady
#hospitalstaff
#rupaulsdragraceallstars5
#mightymorphin
#zeo
#goldranger
#covidnotover
#respectthevoodoo
#wnyc
#educ507
#itsfunny
#photoopp
#unioflincoln
#mini
#driveby
#boobsonbroadway
#nissin
#cupnoodles
#doctors4masks
#greatness
#mapmeasuremonitor
#over2020
#mascarasalva
#fixdialysis
#better6feetapartthan6feetunder
#istandwithgary
#kianaazizian
#pluto
#baecation
#timetravel
#ppenotoptional
#afraid
#toomanypeople
#covidteacher
#percussion
#requireamask
#godlovesyou
#bringhandsanitizer
#presidentbonespurs
#keys
#thekeysway
#sportsball
#coolkid
#detroittoday
#usfailure
#dirtywater
#s8tattoo
#naturalista
#splashpads
#mandalatattoo
#selfentitled
#nomaskequalsdeath
#opticalillusion
#eyetattoo
#scienceisntpolitical
#summersundays
#robertmondaviwinery
#booze
#lavenajohnson
#nationalrescuedogday
#residentevil3
#ochsner
#tansuit
#foxy
#pandemicdiary
#acapella
#helmethead
#callme
#16bars
#seamripper
#migrants
#hd
#accosted
#protectheroes
#fuckinghooray
#intimates
#pencilsup
#wakethefup
#maybemaskfree2021
#stayhomebaby
#studentnurse
#wormfood
#foodforursold
#statelaw
#maskforeditbutton
#resthomeworkers
#weneedleadership
#essentialtremor
#instabook
#realguyswearpink
#gf
#bergencounty
#getfeatured
#veloniaboutique
#makeppenow
#drunkdrivers4trump
#youridewegive
#bikesafetymonth
#wearagdmask
#maggieinthemornings
#nanomask
#coronavirusamerica
#edtwt
#pjryanspub
#tiptemp
#sayhisnamegeorgefloyd
#coronalockdownuk
#masksaregorges
#vietnamesefood
#pho
#johncornyn
#murphy2021
#buckscountypa
#operationpacman
#healthsafety
#smokeandmirrors
#fireandfangstudios
#comicbookhour
#webcomicchat
#babyitscovidoutside
#myjoynotmyjob
#getcovidtested
#thisiswhywekneel
#thereisadifference
#mlk
#wemisslivebroadway
#coveringcovid19
#atlantafinehomes
#boxerdogs
#flexcomics
#stopwiththebullshit
#keepthisfarapart
#besafebesmaht
#theywanttodivideus
#musiclessonsdonedifferently
#allshade
#theteaishot
#kooshins
#okcmandate
#dadandson
#iamnotavirus
#nov3rdelectionday
#medfieldps
#covid19nhv
#spoliationofevidence
#instant
#claudiomilanocouture
#jeffdaniels
#southboston
#wearethechampions
#utahstrong
#restinpowerfinnegan
#wearestrong
#maskselfportrait
#slytherin
#maskiemonday
#gotit
#quarantineselfportrait
#maskmakingmama
#maskmakingmamas
#drliwenliang
#dumpchump
#socialtogetherness
#togetheramericaprospers
#whitehouseisinfectedtoo
#correlation
#silky
#birdofprey
#urbanwildlife
#germsgoaway
#covidforkids
#keepdancing
#equalpay
#blazing
#fairtradefashion
#fashionmeetsfunction
#frankenstein
#housearrest
#derbytwitter
#resigndeblasio
#carefortheelderly
#stathome
#uteproud
#covid19japan
#spreadthefactsnotthevirus
#mindfulmonday
#firethesg
#selfiegram
#ravens
#ciaorion
#bailouthumansnow
#jetsettingpod
#coronawedding
#ballerjosh
#nonegativityallowed
#instabest
#smokeysteveandmarc
#companylogo
#workingamerica
#washyouthands
#musiclogo
#pb
#adamsavage
#besafeouthere
#worsethanchina
#spreadkindnessinstead
#walkingtour
#afm
#vascularninja
#workdoodle
#slaysafe
#mentalhealthcare
#trumpliesaboutobama
#williamsforcongress
#williamsfor15
#obamagreatgreat
#fridayfollows
#saveourplanet
#wheelie
#wearamaskuk
#freedomtochoose
#wawg
#covid19stillhere
#makeitthoughtful
#makeitfunny
#cfr
#sendacard
#pcusa
#mknaomi
#quarantinekids
#fireseasonsciming
#andrahoffman4losangelescollegetrustee2020
#trim
#citywayway
#idiotamerica
#poweredbypartnership
#obamabiden
#trumpkilledyourfamily
#trumpkilledyourgrandparents
#f45
#wekeepeachothersafe
#timhortons
#booked
#1930s
#mortgage
#studentathletes
#oregonem
#mitigationmonday
#masksandglasses
#soicangetbacktowork
#weekendsmiles
#covidboredom
#nopainnogain
#meditatemendhi
#orangecountyisstupid
#boiseidaho
#stillphase1
#taekwondo
#tsd
#tangsoodo
#craftwarriors
#conservativemorons
#battleofthebay
#droplets2urself
#newstyle
#summercolors
#inside
#eurocovidhotspot
#blink
#armenian
#sanbenitocounty
#hollister
#flirting
#forteclientsrawesome
#fortesales
#funnyaf
#iwearakilt
#highlandgames
#lincolnilpd
#clientcentrichealthcare
#cornwall
#blackexcellenceatx
#mtblife
#beingmortal
#campusrec
#sunhat
#constrictivepericarditis
#aotd
#coutureunicornmobileboutique
#complicitrepublicanparty
#costcousa
#fureverbestfriend
#dogsdontneedmasks
#malaysia
#derangement
#whatsagooddaylooklike
#chorlton
#lordhavemercy
#handmaidmask
#facemaskforsaleonline
#bundy
#supportsanantonio
#rillogangactivity
#rillogang
#chinesemedicine
#safetymonth
#midlothian
#thisadministrationlies
#happyhomeowners
#defundsandmen
#savetheturkeys
#turkeyslivesmatter
#coronvavirus
#equinox
#disappearance
#endorphinrelease
#thegiftofhospice
#evathediva
#manipedi
#republicanhypocrisy
#weareready
#onebroome
#downtownliving
#commonsensegumlaws
#unmasktrump
#madeinsanjose
#voteoutdebbielasko
#meals
#stayaware
#sundayreads
#newyorkfashion
#johnplace
#anyonecangetit
#urbanstyle
#foreverlsu
#alliteration
#elkhartboutique
#cardiovascular
#sundaysentence
#dolorespark
#dontslowtesting
#nosewire
#demcastil
#manifest
#santamonicabeach
#bellaselkhart
#wyclefjean
#laurynhill
#colorpop
#stayhomela
#belikeclint
#maskdivide
#qualityoverquantity
#artimitateslife
#downtownelkhart
#sdsu
#connecting
#sweeteliajoy
#theochandings
#crazyasian
#funnymaskshirt
#barstoolsports
#baseballmom
#trumpswh
#freemasonry
#hqc
#wearitandswearit
#dogmemes
#dogsinquarantine
#masksfurall
#correctwaytowearamask
#thisdoggetsit
#vitamincday
#agent
#curiosity
#sickproof
#smartstate
#smartcity
#leisure
#firstandfast
#shitholepresident
#publichealthetiquette
#covidthings
#tulsigabbard
#escapefromtarkov
#projectgratitude2020
#gloryhole
#gayswithbeards
#jennisbnk48
#expressyourselfbydon
#tsa
#pulseoxchallenge
#docmcstuffins
#weareanje
#fucktherona
#borishasfailedthenation
#trump4prison
#catwoman
#pod
#stonecreststrong
#dyingtoparty
#irthermometer
#coviddead
#bolsonarogenocida
#boycottamctheatres
#heartwarrior
#everydayimhustlin
#socialdistacing
#keepintouch
#voice
#f2020
#pickuplines
#notdonemay1
#alwaysuseprotection
#rvacouncil
#toinspire
#thebrickfamily
#trumpisaspreader
#dontpoliticizemasks
#workingmom
#staypeaceful
#louisianatrue
#gamechanger
#trumpdeathtoll98k
#survivalofthesmartest
#downcitypvd
#iamtyt
#pickles
#rainraingoaway
#maskupkaine
#trumpisajoke
#brushyourfuckingteeth
#gilligansisland
#klobuchar4vp2020
#militarymask
#dtphx
#antiplagueleague
#yogamom
#bounce
#rackeetring
#photoart
#littlebitch
#hiramcollege
#desperate
#ocpmask
#arbellachicago
#abmask
#thinkingallowed
#substanceovervanity
#linkinpark
#egocentric
#u
#tuesnews
#goneinnovember
#eyelashextensions
#explainer
#masksshowbrotherskeeper
#saintspeterandpaul
#popivchak
#fatherronny
#doctormom
#reuseablefacemask
#occupycityhall
#clintfrazier
#beapatriotandwearamask
#nhresponds
#spine
#carbonfilter
#africanprintmasks
#africandress
#stayandplay
#propagandabarbie
#masksbadgeofhonor
#masks4morgantown
#conventions
#astronauts
#electoralcollege
#complyordie
#howtowear
#daretoliveeveryday
#mngop
#stupidcovid19
#wearamaskitscool
#reunion
#smartdog
#coveringup
#sociallydistantspud
#missingdisney
#smilingundermymask
#hasbrocares
#washyourhandsnow
#wakefield
#comebackc
#americahomeofthefree
#gobigorgohome
#when
#tcmparty
#tiredofthebs
#changeisgood
#guitarmask
#musicloversmask
#harrypotterathome
#412gether
#doitforyourneighbor
#modernwarfare
#learntoadapt
#ashamed
#worktravel
#saferoutesnow
#shameonford
#findyourfit
#arrestme
#maas
#rampgate
#padeservesbetter
#covidak
#quincybettertogether
#axeleague
#watl
#maskcheckmonday
#maskcats
#screwloose
#badaxebabes
#voteblue2protectusa
#6ftbackmofo
#stopbeingfuckingidiots
#bemagenta
#utrecht
#ucsb
#familyvalues
#gauchos
#tolerate
#whatiswrongwiththesepeople
#whycanada
#miserable
#bailmeout
#makeachange
#postpartum
#eiffeltower
#rottweiler
#eyeheartteaching
#nurserhymes
#selfpublished
#four11
#trolley
#crystalmask
#nationalhospitalweek
#manipulated
#caraccident
#mermaidmask
#mayormartywalsh
#breathofthewild
#loz
#botw
#statathome
#liveprint
#deznat
#germaphobes
#louisianacovid
#tylerperry
#voluntarily
#clark
#impeachabbott
#jonestownmassacre
#keepamericaamerica
#yqg
#clarkcomputerservices
#msy
#keepamericaopen
#weareprojectjkfx
#daylatedollarshort
#showgottago
#episode
#onlyrollwithwinners
#mke2dfw
#retire
#cancelmasks
#goptreason
#readytoserve
#axethrowingleague
#badaxedenver
#closetherestaurants
#covid19spread
#taxonomy
#goreds
#plantidentification
#perfection
#nomasksanctuaries
#natureisforeveryone
#inflatednumbers
#lacountycovid19surge
#fakeflu
#wethrive
#whichblm
#ican
#lostmask
#bettiepage
#clarkwa
#masksforthew
#dustyjohnson
#teacherfriends
#recallmclean
#nativetexan
#patrons
#abbottisasshoe
#merrickgarland
#ibikeboston
#onewyoming
#recallginther
#cherishlife
#reopenaz
#promotethevote
#wearingitright
#clothingdesign
#proudtexan
#downtownstl
#secfootball
#stlgram
#covidclosures
#dx
#thepandemic
#coveryourdamnface
#texanembarrassedofcruz
#girlsarepowerful
#eldery
#chromecovers
#removeeverydemocrat
#gooddrink
#familyphoto
#shortbread
#rooftops
#trumpiscorrupt
#foryouforus
#feelslikecmf
#denyingscience
#livingwithms
#captaincrazypants
#brevardcounty
#byetrash
#trumpisacoronavirusliar
#rteinvestigates
#137000dead
#tolittletolate
#nojokesdonald
#howrude
#trumpmasked
#hockeyislife
#impeachtrumpnow
#justbesmart
#gometro
#covid19ireland
#saturdaymarket
#murfreesboro
#salesforce
#nationalpinkday
#safeday
#rentzero
#cumunion
#socilacredit
#givespace
#sexparty
#nevermaskers
#maskzombies
#uranium
#sept11
#themaskgoesoveryournose
#nostradamus
#bewellworkwell
#maskfacts
#thankyouholyspirit
#houstonmatters
#whosblindamericais
#stateparks
#weoutchear
#withgalaxy
#onlyindade
#shoplocalhouston
#artsdistricthou
#maskupjuly
#shoplocalcomo
#galaxya71
#mattressmack
#caronaparty
#sundayincincy
#trumppublicans
#racismisapandemic
#lyingpresident
#athenscounty
#ignoranceisachoice
#freejna
#frontlinenurses
#medicalindustrialcomplex
#americacoronavirus
#bemysterous
#cowgirltough
#assateague
#worstcooks
#railroads
#locomotives
#maskfacist
#twocheetos
#coronavirusdeathcount
#rinos
#therealdonaldtrump
#wynwood
#loyaltothefoil
#newsmakers
#bikepath
#thisisdumb
#news12wc
#gonewiththewind
#healthychoice
#resistors
#croatia
#rsweho
#breatheco2
#cacti
#4thavetucson
#noretreat
#masklewk
#pwd
#intheladiesroom
#maskupfornevada
#befree
#sheroes
#nmwblog
#johnziegler
#jimhensonscartoonist
#takeitoutside
#arrestanthonyfauci
#arrestjimstrickland
#worldeconomicforum
#vindman
#masksoffear
#pennsylvanians
#day130
#prayingforavaccine
#dontdrinkthecoolaid
#thepowerisyours
#safetyglass
#uniquefacemasks
#wweuniverse
#tryanny
#tenthamendment
#bbnaija2020
#beaman
#csz
#wwesmackdown
#wizkid
#unhackthevote
#enterprisesjsb
#cszworldwide
#criminalpence
#cszww
#comedysportz
#excelente
#doral
#magadumb
#reopenma
#shopvida
#samuraijack
#stoopid
#id4
#february2020
#mayancalendar
#hysterical
#aloevera
#tighten
#bookarts
#oily
#tone
#statewidemaskordinancenow
#babyshop
#kidshop
#sugarloafbrooklyn
#togetherwhileapart
#shabbat
#keeplovedonessafe
#dhec
#ahole
#imgonnasmokeitanyway
#cobblestones
#protectrbg
#shelterinplacetx
#twoleftfeet
#storyboardartist
#floridacommissioner
#turntxblue
#bostonsports
#wearamasksosportsreturn
#facemasks4fall
#storyboard
#maskupbrazoriacounty
#medschool
#stressfree
#cmcstrong
#stingersup
#governmentcontrol
#testandisolate
#silverlakecalifornia
#forevertrump
#supportsmallbusin
#virologists
#2020memes
#youbringmejoy
#saynotosocialism
#broadwaymask
#endlesssummer
#restup
#lcg
#turnoffthenews
#pbsnewshour
#helpwhereyoucan
#stopholdinghealthyhostage
#francophile
#feartactics
#getvms
#lifeafterpeople
#lines
#anytown
#desertedplaces
#highfive
#xula
#youbringmecalm
#corruptaf
#aquarius
#mayoclinicfl
#hollywoodvampires
#maskedprofile
#riotscausecovid
#boycottbartolotta
#kenner
#parishilton
#mexicanart
#fashionassessory
#uniquedesigns
#mantaaccessories
#herooftheday
#arizonaphotographer
#rowdy
#fthood
#popeyeschicke
#towearamask
#followorders
#mort
#cowsmenu
#sfbx
#takethemaskoff
#ninjaup
#az08
#pizzeria
#icecreamday
#newyorkdelivery
#whyyoumad
#badsciencejokes
#countygovernment
#freepa
#pelicanspersist
#furnitureassembly
#cheerfulgivers
#hardworkers
#hopingforsnacks
#overcomers
#colorectalsurgery
#newyorkmovers
#startschool
#liquidsuede
#makemusic
#freeohio
#maskcreations
#burlesquedancer
#whiskeycityburlesque
#madeinindia
#studentathlete
#clearviewai
#rediscoveramerica
#rugby
#nobodyartistsclub
#branchcovidian
#safetyglassesonmotherfuckers
#blaclivesmatter
#illuninati
#householderforgovernor
#belikeny
#whenirunoutofdoorsimcomingforyours
#under1kgang
#promotethearts
#lipcolor
#officialink
#letsbeatcovid
#jesuslovesyou
#onesealaska
#coronacontrol
#tailgate
#masculine
#emperorwolf
#suspense
#swiftieday
#supportthedoctors
#aprilfools
#se
#stadium
#olympic
#masksstopfartsmells
#cautious
#ripusa
#dallasbloggers
#ted
#vaccinesarebioweaponized
#pcrtests
#hairbystephmm
#studenthousing
#bikenewport
#obamadideverythingbetter
#safelearningmn
#handsurgeon
#handsup
#safepractices
#newpainting
#raves
#newconstruction
#whyriskit
#givethemgloves
#awesomeabes
#networks
#peakperformance
#maskerminds
#bettersafethansarsy
#masktothefuture
#3maskedmen
#spokanewa
#equalitycantwait
#abstractartist
#trumpunmasked
#artchallenge
#dex
#kf94
#nctattooers
#ingredientsmatter
#imadhamad
#ahrcusa
#ahrc
#separatestateandhealthcare
#greatgifts
#bimbohousewife
#verystablegenius
#lillies
#coviddontplay
#wearenotdoneyet
#hartsfeildjackson
#strongerthancovid
#punstagram
#themepark
#fauxlochairstyles
#givethemmasks
#starterdreads
#farmfresh
#igersny
#notafoodstylist
#d23rising
#worcesterma
#oneworldtradecenter
#virusspread
#instantdreads
#oscars
#wearingmasksishumane
#bigbangtheory
#braidedupdo
#pleaseno
#covid19aus
#essentialsupplies
#stoprunning
#piknik
#crazylady
#aetc
#suckers
#billgatesisaconartist
#masksareforfoolishpeople
#discountfurniture
#gymsreopening
#newlondon
#hbalearns
#sociallydistanceyourself
#bidenobama2020
#gatesforprison2020
#opera
#imbecile45
#quanhapa
#1919worstyear
#gobrowns
#nocommunism
#darthdurb
#redtreetattoogallery
#starwarstattoo
#durbmorrison
#nolooting
#orelse
#spiritgallerytattoo
#grandopening
#gettothechoppa
#funkypieces
#donaldgate
#maskupsgf
#npc
#teampatientpoint
#onemorestep
#russpluss
#faithwithoutworks
#themorninggrindwithshayandshyne
#cdciscorrupt
#wednesdaythought
#stuipd
#againstconstitution
#dramyactonright
#masksarecreepy
#masksarescary
#eargas
#nomorefakescience
#2017taxscam
#empathize
#redicincinnati
#nomasknopatriot
#cutestuff
#donjr
#ale
#exerciseyourrighttovote
#werescrewed
#havealife
#summerinquarantine
#addictions
#trumpsanidiot
#addictionfree
#addictionkills
#addictionsrecovery
#addictiontreatment
#outpatientrehabpheonix
#drugaddictionrehabphoenix
#americandisabilitiesact
#istandwithnewsom
#meetmeinstlouis
#paulmanafort
#midwestmittdewine
#hd71
#darthtrump
#reformpolice
#quarantinebutmakeitfashion
#rougueone
#close
#drfaucitakethewheel
#redi
#stan
#maskup419
#mikepompeo
#coviddiary
#jockey
#lovepeople
#partyon
#excellent
#dontdenyreality
#waynecampbellcosplay
#fridayfacts
#nystateofmind
#adelitabartj
#theatrelife
#ccc
#putamaskonalready
#catalinawinemixer
#magahats
#endcults
#stopqanon
#deadyourself
#selfiefilter
#trumpismisadisease
#rafael
#christmascarrollsihx
#deporttheockarensandmaskholes2florida
#trumpbootlicker
#banning
#leveland
#longlivecowboys
#masksmake
#dentoncountystrong
#whoswithme
#easteliteihx
#covud19
#makersvsvirus
#aggies
#mondaynight
#dontbeadouchecanoe
#lalife
#westillneedtesting
#stayinline_voteblue
#maskmath
#internationalworkersday
#putonadamnmask
#baylor
#facebookcaliphate
#wasitworthit
#scbwi
#jeffersoncounty
[truncated: 1,362,191 more chars]
